# Supplementary material for: Characterization of the human aqueous humour proteome: A comparison of the genders
Source: PLoS One. 2017 Mar 8;12(3):e0172481. doi: 10.1371/journal.pone.0172481 (PMC5342205; doi:10.1371/journal.pone.0172481)
Supplement: S1 File — Table A in S1 File: General description and the total protein concentration yielded from the AH samples. Table B in S1 File: Complete list of the proteins identified from the AH samples employing the discovery proteomics strategy. Table C in S1 File: Summary of the statistical analysis of the proteins identified from the AH samples utilizing Perseus software. Table D in S1 File: Complete list of the over-represented GOBP terms of the AH proteins analysed employing the DAVID tool. Table E in S1 File: Complete lists of the PPI networks of the AH proteins analysed employing the Ingenuity Pathways Analysis software. Table F in S1 File: List of the proteins identified from the AH samples in the current study in comparison to previous studies in the literature. (XLS) [file pone.0172481.s001.xls]

## Sheet: Table A
Table A	General description and the total protein concentration yielded from the AH samples.
Group	Age	Protein Conc. (μg/μl)
MALE_R1	57	0.71
MALE_R1	81	1.19
MALE_R1	71	0.94
MALE_R1	69	2.08
MALE_R1	77	1.8
MALE_R2	70	2.71
MALE_R2	64	0.82
MALE_R2	69	1.24
MALE_R2	69	0.99
MALE_R2	68	1.85
MALE_R3	75	1.16
MALE_R3	59	0.93
MALE_R3	66	1.45
MALE_R3	75	2.82
MALE_R3	79	1.85
Average	69.9333	1.50267
S.D	6.81874	0.6625
Group	Age	Protein Conc. (μg/μl)
FEMALE_R1	72	1.93
FEMALE_R1	74	0.85
FEMALE_R1	69	1.11
FEMALE_R1	93	0.6
FEMALE_R1	68	1.46
FEMALE_R2	74	0.88
FEMALE_R2	64	2.57
FEMALE_R2	78	1.5
FEMALE_R2	77	1.27
FEMALE_R2	77	0.63
FEMALE_R3	63	0.74
FEMALE_R3	58	1.74
FEMALE_R3	72	1.05
FEMALE_R3	68	2.61
FEMALE_R3	86	1.31
Average	72.8667	1.35
S.D	8.87103	0.636879

## Sheet: Table B
Table B	Complete list of the proteins identified from the AH samples employing the discovery proteomics strategy.
Protein names	Gene names	Fasta headers	Intensity	Intensity FEMALE_R1	Intensity FEMALE_R2	Intensity FEMALE_R3	Intensity MALE_R1	Intensity MALE_R2	Intensity MALE_R3	iBAQ	iBAQ FEMALE_R1	iBAQ FEMALE_R2	iBAQ FEMALE_R3	iBAQ MALE_R1	iBAQ MALE_R2	iBAQ MALE_R3	LFQ intensity FEMALE_R1	LFQ intensity FEMALE_R2	LFQ intensity FEMALE_R3	LFQ intensity MALE_R1	LFQ intensity MALE_R2	LFQ intensity MALE_R3	Protein IDs	Majority protein IDs	Peptide counts (all)	Peptide counts (razor+unique)	Peptide counts (unique)	Number of proteins	Peptides	Razor + unique peptides	Unique peptides	Peptides FEMALE_R1	Peptides FEMALE_R2	Peptides FEMALE_R3	Peptides MALE_R1	Peptides MALE_R2	Peptides MALE_R3	Razor + unique peptides FEMALE_R1	Razor + unique peptides FEMALE_R2	Razor + unique peptides FEMALE_R3	Razor + unique peptides MALE_R1	Razor + unique peptides MALE_R2	Razor + unique peptides MALE_R3	Unique peptides FEMALE_R1	Unique peptides FEMALE_R2	Unique peptides FEMALE_R3	Unique peptides MALE_R1	Unique peptides MALE_R2	Unique peptides MALE_R3
Alpha-2-macroglobulin	A2M	>sp|P01023|A2MG_HUMAN Alpha-2-macroglobulin OS=Homo sapiens GN=A2M PE=1 SV=3	98779000	18320000	29092000	9384700	12915000	7798000	21270000	1250400	231900	368250	118790	163490	98709	269240	16703000	19835000	8736200	9754000	10872000	13161000	P01023;B2R950;P20742;H0YFH1;CON__ENSEMBL:ENSBTAP00000024146;B7Z7M2;F8W7L3	P01023	24;3;3;2;2;1;1	24;3;3;2;2;1;1	24;3;3;2;2;1;1	7	24	24	24	17	20	13	11	10	15	17	20	13	11	10	15	17	20	13	11	10	15
Ig kappa chain V-I region Scw;Ig kappa chain V-I region WAT;Ig kappa chain V-I region WEA;Ig kappa chain V-I region Roy;Ig kappa chain V-I region Rei;Ig kappa chain V-I region Hau;Ig kappa chain V-I region Gal;Ig kappa chain V-I region AU;Ig kappa chain V-I region AG	A30;SDNK1	>sp|P01609|KV117_HUMAN Ig kappa chain V-I region Scw OS=Homo sapiens PE=1 SV=1;>tr|A2MYE2|A2MYE2_HUMAN A30 protein (Fragment) OS=Homo sapiens GN=A30 PE=4 SV=1;>tr|A2MYE1|A2MYE1_HUMAN A30 (Fragment) OS=Homo sapiens PE=4 SV=1;>tr|A0A087X0N5|A0A087X0N5_HUMAN	14036000	1626800	849850	2052800	3311500	1645700	4549600	3509000	406690	212460	513210	827870	411420	1137400	0	0	0	2057700	0	0	P01609;A2MYE2;A2MYE1;A0A087X0N5;A0A087WVN6;A0A087WTK4;Q9UL81;Q9UL77;Q9UL70;A2NI60;A0A087WZH9;Q96PF6;P80362;P01610;P01608;P01607;P01600;P01599;P01594;P01593	P01609;A2MYE2;A2MYE1;A0A087X0N5;A0A087WVN6;A0A087WTK4;Q9UL81;Q9UL77;Q9UL70;A2NI60;A0A087WZH9;Q96PF6;P80362;P01610;P01608;P01607;P01600;P01599;P01594;P01593	2;1;1;1;1;1;1;1;1;1;1;1;1;1;1;1;1;1;1;1	2;1;1;1;1;1;1;1;1;1;1;1;1;1;1;1;1;1;1;1	1;0;0;0;0;0;0;0;0;0;0;0;0;0;0;0;0;0;0;0	20	2	2	1	1	1	1	1	2	1	1	1	1	1	2	1	0	0	0	0	1	0
Afamin	AFM	>sp|P43652|AFAM_HUMAN Afamin OS=Homo sapiens GN=AFM PE=1 SV=1	14365000	894630	220460	738180	3511400	963520	8037100	350370	21820	5377.2	18004	85643	23500	196030	297850	0	448410	1276800	474540	2079800	P43652;CON__REFSEQ:XP_585019	P43652	11;1	11;1	11;1	2	11	11	11	2	1	3	8	3	9	2	1	3	8	3	9	2	1	3	8	3	9
Angiotensinogen;Angiotensin-1;Angiotensin-2;Angiotensin-3;Angiotensin-4;Angiotensin 1-9;Angiotensin 1-7;Angiotensin 1-5;Angiotensin 1-4	AGT	>tr|B4E1B3|B4E1B3_HUMAN cDNA FLJ53950, highly similar to Angiotensinogen OS=Homo sapiens PE=2 SV=1;>tr|Q86U78|Q86U78_HUMAN Angiotensinogen (Serine (Or cysteine) proteinase inhibitor, clade A (Alpha-1 antiproteinase, antitrypsin), member 8) OS=Homo sapiens	27457000	5791800	4862500	6679200	2313400	2372000	5438200	1372900	289590	243130	333960	115670	118600	271910	6178600	3393800	3771600	1771400	2809600	3632000	B4E1B3;Q86U78;Q53YY1;Q53GY3;B0ZBE2;Q59EP2;P01019;B2R5S1;A7L3A5;A7L3A4;A7L3A3;B4DE80;A7L3A1;A7L3A2	B4E1B3;Q86U78;Q53YY1;Q53GY3;B0ZBE2;Q59EP2;P01019;B2R5S1	7;7;7;7;7;7;7;6;3;3;2;2;1;1	7;7;7;7;7;7;7;6;3;3;2;2;1;1	7;7;7;7;7;7;7;6;3;3;2;2;1;1	14	7	7	7	7	6	6	2	2	2	7	6	6	2	2	2	7	6	6	2	2	2
Alpha-2-HS-glycoprotein;Alpha-2-HS-glycoprotein chain A;Alpha-2-HS-glycoprotein chain B	AHSG	>tr|C9JV77|C9JV77_HUMAN Alpha-2-HS-glycoprotein OS=Homo sapiens GN=AHSG PE=1 SV=1;>tr|B7Z8Q2|B7Z8Q2_HUMAN cDNA FLJ55606, highly similar to Alpha-2-HS-glycoprotein OS=Homo sapiens PE=2 SV=1;>sp|P02765|FETUA_HUMAN Alpha-2-HS-glycoprotein OS=Homo sapiens GN=A	98826000	6989500	6097000	16795000	35075000	9325500	24544000	5813300	411140	358650	987920	2063200	548560	1443800	17441000	10712000	16779000	16904000	17626000	17385000	C9JV77;B7Z8Q2;P02765;B7Z556;CON__P12763	C9JV77;B7Z8Q2;P02765;B7Z556	8;8;8;4;1	8;8;8;4;1	8;8;8;4;1	5	8	8	8	4	4	8	7	5	6	4	4	8	7	5	6	4	4	8	7	5	6
Serum albumin	ALB	>P02768-1 SWISS-PROT:P02768-1 Tax_Id=9606 Gene_Symbol=ALB Isoform 1 of Serum albumin precursor;>sp|P02768|ALBU_HUMAN Serum albumin OS=Homo sapiens GN=ALB PE=1 SV=2;>tr|F6KPG5|F6KPG5_HUMAN Albumin (Fragment) OS=Homo sapiens PE=2 SV=1;>tr|A8K9P0|A8K9P0_HUMAN	162330000000	17884000000	24440000000	29991000000	30085000000	24836000000	35097000000	3865100000	425820000	581900000	714070000	716310000	591330000	835650000	14977000000	14437000000	14526000000	15287000000	17288000000	15359000000	CON__P02768-1;P02768;F6KPG5;A8K9P0;B2RBS8;B4DPP6;B4DPR2;B7WNR0;H0YA55;D6RHD5;C9JKR2;Q8IUK7;A0A087WWT3;H7C013;Q9HB64;E9PR03;E9PIA7;A0A024RCA2;M9RSF4;Q92985	CON__P02768-1;P02768;F6KPG5;A8K9P0;B2RBS8;B4DPP6;B4DPR2;B7WNR0;H0YA55;D6RHD5;C9JKR2;Q8IUK7;A0A087WWT3	67;67;66;64;64;62;53;51;50;49;42;41;41;22;1;1;1;1;1;1	67;67;66;64;64;62;53;51;50;49;42;41;41;22;1;1;1;1;1;1	4;4;3;4;4;2;3;4;4;4;4;3;3;0;0;0;0;0;0;0	20	67	67	4	60	66	61	60	60	61	60	66	61	60	60	61	4	4	4	4	4	4
Protein AMBP;Alpha-1-microglobulin;Inter-alpha-trypsin inhibitor light chain;Trypstatin	AMBP	>sp|P02760|AMBP_HUMAN Protein AMBP OS=Homo sapiens GN=AMBP PE=1 SV=1;>tr|S4R471|S4R471_HUMAN Protein AMBP (Fragment) OS=Homo sapiens GN=AMBP PE=4 SV=1;>tr|S4R3Y4|S4R3Y4_HUMAN Protein AMBP OS=Homo sapiens GN=AMBP PE=3 SV=1	5162100	0	1338100	673630	1386600	461490	1302200	303650	0	78713	39625	81567	27146	76601	0	0	0	1185800	0	1227000	P02760;S4R471;S4R3Y4;B7Z8R6	P02760;S4R471;S4R3Y4	4;2;2;1	4;2;2;1	4;2;2;1	4	4	4	4	0	3	1	2	1	2	0	3	1	2	1	2	0	3	1	2	1	2
Apolipoprotein A-I;Proapolipoprotein A-I;Truncated apolipoprotein A-I	APOA1	>tr|A0A024R3E3|A0A024R3E3_HUMAN Apolipoprotein A-I, isoform CRA_a OS=Homo sapiens GN=APOA1 PE=4 SV=1;>sp|P02647|APOA1_HUMAN Apolipoprotein A-I OS=Homo sapiens GN=APOA1 PE=1 SV=1;>tr|F8W696|F8W696_HUMAN Truncated apolipoprotein A-I OS=Homo sapiens GN=APOA1	389170000	56695000	39821000	54704000	82804000	24114000	131030000	18532000	2699800	1896300	2605000	3943100	1148300	6239500	53352000	32125000	34093000	49117000	30814000	52024000	A0A024R3E3;P02647;F8W696;Q9Y355;CON__P15497;B2ZWH1;Q8TDB0;B4DFD3;Q6NVY0;A0A024R904;Q9HB71	A0A024R3E3;P02647;F8W696	16;16;12;3;2;1;1;1;1;1;1	16;16;12;3;2;1;1;1;1;1;1	16;16;12;3;2;1;1;1;1;1;1	11	16	16	16	14	10	11	11	10	14	14	10	11	11	10	14	14	10	11	11	10	14
Apolipoprotein A-II;Proapolipoprotein A-II;Truncated apolipoprotein A-II	APOA2	>tr|V9GYG9|V9GYG9_HUMAN Apolipoprotein A-II (Fragment) OS=Homo sapiens GN=APOA2 PE=1 SV=1;>tr|V9GYM3|V9GYM3_HUMAN Apolipoprotein A-II OS=Homo sapiens GN=APOA2 PE=1 SV=1;>sp|P02652|APOA2_HUMAN Apolipoprotein A-II OS=Homo sapiens GN=APOA2 PE=1 SV=1;>tr|V9GYE	872410	0	0	486690	0	0	385730	174480	0	0	97337	0	0	77145	0	0	0	0	0	364120	V9GYG9;V9GYM3;P02652;V9GYE3;V9GYC1;V9GYS1	V9GYG9;V9GYM3;P02652;V9GYE3;V9GYC1;V9GYS1	2;2;2;1;1;1	2;2;2;1;1;1	2;2;2;1;1;1	6	2	2	2	0	0	1	0	0	1	0	0	1	0	0	1	0	0	1	0	0	1
Apolipoprotein A-IV	APOA4	>sp|P06727|APOA4_HUMAN Apolipoprotein A-IV OS=Homo sapiens GN=APOA4 PE=1 SV=3;>tr|Q13784|Q13784_HUMAN APOA4 protein (Fragment) OS=Homo sapiens GN=APOA4 PE=2 SV=1	12953000	3154800	618400	2112200	2737500	713680	3617000	446670	108790	21324	72834	94397	24610	124720	3540400	1190500	2106300	1900000	1915900	2711000	P06727;Q13784	P06727;Q13784	9;7	9;7	9;7	2	9	9	9	7	2	5	5	3	8	7	2	5	5	3	8	7	2	5	5	3	8
Apolipoprotein D	APOD	>tr|C9JF17|C9JF17_HUMAN Apolipoprotein D (Fragment) OS=Homo sapiens GN=APOD PE=4 SV=1;>sp|P05090|APOD_HUMAN Apolipoprotein D OS=Homo sapiens GN=APOD PE=1 SV=1	18704000	2125000	4765400	5572100	2155800	1273600	2812300	1558700	177080	397120	464340	179650	106130	234360	1851000	2425400	2942500	1919800	2421200	1848500	C9JF17;P05090;B4DGC3;C9JX71	C9JF17;P05090	3;3;1;1	3;3;1;1	3;3;1;1	4	3	3	3	3	3	3	2	2	2	3	3	3	2	2	2	3	3	3	2	2	2
Apolipoprotein E	APOE	>tr|J9ZVQ3|J9ZVQ3_HUMAN Apolipoprotein E (Fragment) OS=Homo sapiens GN=APOE PE=4 SV=1;>sp|P02649|APOE_HUMAN Apolipoprotein E OS=Homo sapiens GN=APOE PE=1 SV=1;>tr|Q6LBZ1|Q6LBZ1_HUMAN MRNA for apolipoprotein E (apo E) (Fragment) OS=Homo sapiens PE=2 SV=1;>t	14363000	1892700	1694000	5961600	1694500	1170700	1949700	755960	99616	89160	313770	89184	61618	102620	2314800	1113500	2079800	1925500	2500300	1792300	J9ZVQ3;P02649;Q6LBZ1;H0Y7L5;E9PEV4;E7ERP7;D9ZB55;Q13791;Q8TCZ8	J9ZVQ3;P02649;Q6LBZ1;H0Y7L5;E9PEV4;E7ERP7	8;8;5;5;4;4;2;1;1	8;8;5;5;4;4;2;1;1	8;8;5;5;4;4;2;1;1	9	8	8	8	7	4	8	3	3	4	7	4	8	3	3	4	7	4	8	3	3	4
Beta-2-glycoprotein 1	APOH	>tr|D9IWP9|D9IWP9_HUMAN Beta-2-glycoprotein I (Fragment) OS=Homo sapiens PE=2 SV=1;>sp|P02749|APOH_HUMAN Beta-2-glycoprotein 1 OS=Homo sapiens GN=APOH PE=1 SV=3;>tr|B4DPN0|B4DPN0_HUMAN cDNA FLJ51265, moderately similar to Beta-2-glycoprotein 1 (Beta-2-glyc	177920000	19552000	26393000	28489000	52358000	13844000	37288000	8472600	931070	1256800	1356600	2493300	659220	1775600	28314000	37529000	33791000	40168000	26839000	31486000	D9IWP9;P02749;B4DPN0;J3QRN2;J3QLI0;J3KS17;CON__P17690	D9IWP9;P02749;B4DPN0;J3QRN2;J3QLI0	11;11;9;6;6;3;1	11;11;9;6;6;3;1	11;11;9;6;6;3;1	7	11	11	11	9	9	10	9	9	9	9	9	10	9	9	9	9	9	10	9	9	9
Zinc-alpha-2-glycoprotein	AZGP1	>sp|P25311|ZA2G_HUMAN Zinc-alpha-2-glycoprotein OS=Homo sapiens GN=AZGP1 PE=1 SV=2;>tr|C9JEV0|C9JEV0_HUMAN Zinc-alpha-2-glycoprotein OS=Homo sapiens GN=AZGP1 PE=3 SV=1	125390000	15925000	15496000	23216000	33454000	10705000	26595000	6599600	838170	815600	1221900	1760800	563420	1399700	19837000	19460000	21972000	21339000	21698000	23981000	P25311;C9JEV0;A0JLQ0;H7BZJ8	P25311;C9JEV0	10;7;3;1	10;7;3;1	10;7;3;1	4	10	10	10	9	9	9	10	8	9	9	9	9	10	8	9	9	9	9	10	8	9
Beta-2-microglobulin;Beta-2-microglobulin form pI 5.3	B2M	>tr|H0YLF3|H0YLF3_HUMAN Beta-2-microglobulin form pI 5.3 (Fragment) OS=Homo sapiens GN=B2M PE=1 SV=1;>tr|F5H6I0|F5H6I0_HUMAN Beta-2-microglobulin OS=Homo sapiens GN=B2M PE=1 SV=2;>tr|A6XND9|A6XND9_HUMAN Beta-2-microglobulin OS=Homo sapiens PE=2 SV=1;>tr|H0	6706700	615410	834150	3279700	1681700	295750	0	1341300	123080	166830	655940	336350	59151	0	0	0	1648100	1164000	0	0	H0YLF3;F5H6I0;A6XND9;H0YL18;B4E0X1;P61769;A6XMH5;A6XMH4	H0YLF3;F5H6I0;A6XND9;H0YL18;B4E0X1;P61769;A6XMH5;A6XMH4	2;2;2;2;2;2;1;1	2;2;2;2;2;2;1;1	2;2;2;2;2;2;1;1	8	2	2	2	1	2	2	2	1	0	1	2	2	2	1	0	1	2	2	2	1	0
N-acetyllactosaminide beta-1,3-N-acetylglucosaminyltransferase	B3GNT6;B3GNT1	>tr|B4DEN5|B4DEN5_HUMAN cDNA FLJ54344, highly similar to N-acetyllactosaminidebeta-1,3-N-acetylglucosaminyltransferase (EC 2.4.1.149) OS=Homo sapiens PE=2 SV=1;>tr|B3KQQ7|B3KQQ7_HUMAN cDNA PSEC0037 fis, clone NT2RP1000800, highly similar to N-acetyllactosa	2047900	468040	414110	753230	0	0	412530	93086	21274	18823	34238	0	0	18752	0	0	0	0	0	377350	B4DEN5;B3KQQ7;A0A024R5F9;O43505	B4DEN5;B3KQQ7;A0A024R5F9;O43505	1;1;1;1	1;1;1;1	1;1;1;1	4	1	1	1	1	1	1	0	0	1	1	1	1	0	0	1	1	1	1	0	0	1
Flavin reductase (NADPH)	BLVRB;HEL-S-10	>tr|M0QZL1|M0QZL1_HUMAN Flavin reductase (NADPH) OS=Homo sapiens GN=BLVRB PE=1 SV=1;>tr|M0R192|M0R192_HUMAN Flavin reductase (NADPH) OS=Homo sapiens GN=BLVRB PE=1 SV=1;>tr|V9HWI1|V9HWI1_HUMAN Epididymis secretory protein Li 10 OS=Homo sapiens GN=HEL-S-10 P	623580	313490	310090	0	0	0	0	69287	34832	34455	0	0	0	0	0	440540	0	0	0	0	M0QZL1;M0R192;V9HWI1;P30043	M0QZL1;M0R192;V9HWI1;P30043	1;1;1;1	1;1;1;1	1;1;1;1	4	1	1	1	1	1	0	0	0	0	1	1	0	0	0	0	1	1	0	0	0	0
BPI fold-containing family A member 1	BPIFA1	>sp|Q9NP55|BPIA1_HUMAN BPI fold-containing family A member 1 OS=Homo sapiens GN=BPIFA1 PE=1 SV=1	1212700	1212700	0	0	0	0	0	151580	151580	0	0	0	0	0	2279400	0	0	0	0	0	Q9NP55	Q9NP55	2	2	2	1	2	2	2	2	0	0	0	0	0	2	0	0	0	0	0	2	0	0	0	0	0
ELM2 and SANT domain-containing protein 1	C14orf43;ELMSAN1	>tr|A0A0A0MSU2|A0A0A0MSU2_HUMAN ELM2 and SANT domain-containing protein 1 (Fragment) OS=Homo sapiens GN=ELMSAN1 PE=4 SV=1;>tr|A0PJD3|A0PJD3_HUMAN C14orf43 protein (Fragment) OS=Homo sapiens GN=C14orf43 PE=2 SV=1;>tr|A0A024R689|A0A024R689_HUMAN Chromosome 1	167730000	15706000	11049000	49396000	32721000	25672000	33184000	3288800	307970	216660	968560	641590	503380	650670	0	0	26950000	0	0	0	A0A0A0MSU2;A0PJD3;A0A024R689;Q6PJG2	A0A0A0MSU2;A0PJD3;A0A024R689;Q6PJG2	1;1;1;1	1;1;1;1	1;1;1;1	4	1	1	1	1	1	1	1	1	1	1	1	1	1	1	1	1	1	1	1	1	1
Complement C1r subcomponent;Complement C1r subcomponent heavy chain;Complement C1r subcomponent light chain	C1R	>tr|B4E1B0|B4E1B0_HUMAN cDNA FLJ54318, highly similar to Complement C1r subcomponent (EC 3.4.21.41) OS=Homo sapiens PE=2 SV=1;>tr|F5H2D0|F5H2D0_HUMAN Complement C1r subcomponent OS=Homo sapiens GN=C1R PE=4 SV=3;>tr|Q53HU9|Q53HU9_HUMAN Complement component	648710	0	0	0	648710	0	0	17071	0	0	0	17071	0	0	0	0	0	908190	0	0	B4E1B0;F5H2D0;Q53HU9;Q53HT9;A8K5J8;B4DPQ0;P00736;D3DUT5	B4E1B0;F5H2D0;Q53HU9;Q53HT9;A8K5J8;B4DPQ0;P00736	3;3;3;3;3;3;3;1	3;3;3;3;3;3;3;1	3;3;3;3;3;3;3;1	8	3	3	3	0	0	0	3	0	0	0	0	0	3	0	0	0	0	0	3	0	0
Complement C4-A;Complement C4 beta chain;Complement C4-A alpha chain;C4a anaphylatoxin;C4b-A;C4d-A;Complement C4 gamma chain	C4A	>sp|P0C0L4|CO4A_HUMAN Complement C4-A OS=Homo sapiens GN=C4A PE=1 SV=2	83812000	11782000	13585000	15345000	16801000	8088600	18210000	931240	130920	150940	170500	186680	89874	202330	15083000	13917000	13052000	12396000	9834800	11088000	P0C0L4;B4E344;B4DDH0;Q9UNU2;Q9UM89;B4DIE5;CON__ENSEMBL:ENSBTAP00000007350;CON__P01030;Q6U2E7;Q6U2M2;Q6U2L6;Q6U2K2;Q6U2H4;B7Z1F8	P0C0L4	27;10;9;8;3;3;3;2;1;1;1;1;1;1	27;10;9;8;3;3;3;2;1;1;1;1;1;1	2;0;0;1;0;0;1;1;0;0;0;0;0;0	14	27	27	2	10	13	16	17	14	21	10	13	16	17	14	21	1	1	1	1	0	2
Complement C4-B;Complement C4 beta chain;Complement C4-B alpha chain;C4a anaphylatoxin;C4b-B;C4d-B;Complement C4 gamma chain	C4B	>sp|P0C0L5|CO4B_HUMAN Complement C4-B OS=Homo sapiens GN=C4B PE=1 SV=2;>tr|F5GXS0|F5GXS0_HUMAN Complement C4-B OS=Homo sapiens GN=C4B PE=4 SV=1	644600	0	0	0	163840	222870	257890	7083.5	0	0	0	1800.5	2449.1	2833.9	0	0	0	0	0	232940	P0C0L5;F5GXS0	P0C0L5;F5GXS0	26;25	1;1	1;1	2	26	1	1	9	12	15	17	15	20	0	0	0	1	1	1	0	0	0	1	1	1
Catalase	CAT	>tr|B4DWK8|B4DWK8_HUMAN Catalase OS=Homo sapiens PE=2 SV=1;>sp|P04040|CATA_HUMAN Catalase OS=Homo sapiens GN=CAT PE=1 SV=3;>tr|Q8TAK2|Q8TAK2_HUMAN Similar to catalase (Fragment) OS=Homo sapiens PE=2 SV=1	1801000	0	1801000	0	0	0	0	62103	0	62103	0	0	0	0	0	1901600	0	0	0	0	B4DWK8;P04040;Q8TAK2	B4DWK8;P04040;Q8TAK2	3;3;2	3;3;2	3;3;2	3	3	3	3	0	3	0	0	0	0	0	3	0	0	0	0	0	3	0	0	0	0
Complement factor B;Complement factor B Ba fragment;Complement factor B Bb fragment	CFB	>tr|B4E1Z4|B4E1Z4_HUMAN Uncharacterized protein OS=Homo sapiens PE=2 SV=1;>sp|P00751|CFAB_HUMAN Complement factor B OS=Homo sapiens GN=CFB PE=1 SV=2;>tr|E7ETN3|E7ETN3_HUMAN Uncharacterized protein OS=Homo sapiens PE=3 SV=1;>tr|H7C5H1|H7C5H1_HUMAN Complemen	69444000	3833000	6496600	12465000	13786000	14436000	18427000	901870	49779	84371	161890	179040	187480	239320	6515800	7473900	9395800	9422400	14326000	8834600	B4E1Z4;P00751;E7ETN3;H7C5H1;D2KT84;H7C526;B4E1Z1;C9JRT3;D2KT85	B4E1Z4;P00751;E7ETN3;H7C5H1	16;16;14;9;3;2;2;2;2	16;16;14;9;3;2;2;2;2	16;16;14;9;3;2;2;2;2	9	16	16	16	5	7	11	10	12	13	5	7	11	10	12	13	5	7	11	10	12	13
Complement factor I;Complement factor I heavy chain;Complement factor I light chain	CFI	>tr|G3XAM2|G3XAM2_HUMAN Complement factor I light chain OS=Homo sapiens GN=CFI PE=3 SV=1;>tr|E7ETH0|E7ETH0_HUMAN Complement factor I light chain OS=Homo sapiens GN=CFI PE=3 SV=1;>sp|P05156|CFAI_HUMAN Complement factor I OS=Homo sapiens GN=CFI PE=1 SV=2;>tr	5374900	329630	652330	1264300	1589200	534170	1005200	145270	8908.8	17630	34171	42951	14437	27169	0	646110	860830	1059600	946840	828940	G3XAM2;E7ETH0;P05156;A8K3L0;B4DRF2;D6R9Z8;Q6LAM0;Q6LAM1;Q8WW88;A0A087X0I2	G3XAM2;E7ETH0;P05156;A8K3L0;B4DRF2;D6R9Z8;Q6LAM0;Q6LAM1;Q8WW88;A0A087X0I2	4;4;4;3;3;2;2;2;2;2	4;4;4;3;3;2;2;2;2;2	4;4;4;3;3;2;2;2;2;2	10	4	4	4	1	2	3	3	2	3	1	2	3	3	2	3	1	2	3	3	2	3
Chitinase-3-like protein 1	CHI3L1	>tr|A0A024R969|A0A024R969_HUMAN Chitinase 3-like 1 (Cartilage glycoprotein-39), isoform CRA_a OS=Homo sapiens GN=CHI3L1 PE=3 SV=1;>sp|P36222|CH3L1_HUMAN Chitinase-3-like protein 1 OS=Homo sapiens GN=CHI3L1 PE=1 SV=2	30970000	1916200	5643500	10887000	7421000	1688800	3414100	1238800	76649	225740	435460	296840	67551	136560	2642000	6313500	7854300	5067300	4066200	4504900	A0A024R969;P36222;H0Y3U8;B3KTE6;Q9NY41;Q59FK1	A0A024R969;P36222	11;11;4;2;1;1	11;11;4;2;1;1	11;11;4;2;1;1	6	11	11	11	3	7	8	8	4	4	3	7	8	8	4	4	3	7	8	8	4	4
Tetranectin	CLEC3B	>tr|E9PHK0|E9PHK0_HUMAN Tetranectin OS=Homo sapiens GN=CLEC3B PE=4 SV=1;>tr|B2R582|B2R582_HUMAN cDNA, FLJ92374, highly similar to Homo sapiens C-type lectin domain family 3, member B (CLEC3B), mRNA OS=Homo sapiens PE=2 SV=1;>tr|A0A024R2Q7|A0A024R2Q7_HUMAN	4179100	327650	146520	507760	640900	969710	1586600	417910	32765	14652	50776	64090	96971	158660	0	0	0	0	1571800	444230	E9PHK0;B2R582;A0A024R2Q7;P05452;CON__Q2KIS7	E9PHK0;B2R582;A0A024R2Q7;P05452;CON__Q2KIS7	2;2;2;2;1	2;2;2;2;1	2;2;2;2;1	5	2	2	2	1	1	1	1	2	2	1	1	1	1	2	2	1	1	1	1	2	2
Calsyntenin-1;Soluble Alc-alpha;CTF1-alpha	CLSTN1	>tr|B4E3Q1|B4E3Q1_HUMAN cDNA FLJ61580, highly similar to Calsyntenin-1 OS=Homo sapiens PE=2 SV=1;>sp|O94985|CSTN1_HUMAN Calsyntenin-1 OS=Homo sapiens GN=CLSTN1 PE=1 SV=1;>tr|Q5SR54|Q5SR54_HUMAN Calsyntenin-1 (Fragment) OS=Homo sapiens GN=CLSTN1 PE=4 SV=1	11006000	1779000	656180	2156100	0	2906000	3508300	255940	41372	15260	50143	0	67582	81587	2857200	0	1966100	0	2552200	1433300	B4E3Q1;O94985;Q5SR54;B3KMD3	B4E3Q1;O94985;Q5SR54	7;7;5;1	7;7;5;1	7;7;5;1	4	7	7	7	2	2	4	0	5	5	2	2	4	0	5	5	2	2	4	0	5	5
Clusterin;Clusterin beta chain;Clusterin alpha chain;Clusterin	CLU	>sp|P10909|CLUS_HUMAN Clusterin OS=Homo sapiens GN=CLU PE=1 SV=1;>tr|E7ERK6|E7ERK6_HUMAN Clusterin beta chain (Fragment) OS=Homo sapiens GN=CLU PE=4 SV=1;>tr|H0YC35|H0YC35_HUMAN Clusterin (Fragment) OS=Homo sapiens GN=CLU PE=3 SV=1;>tr|H0YLK8|H0YLK8_HUMAN	155680000	15537000	31589000	52889000	19558000	14123000	21982000	7076200	706220	1435800	2404000	889010	641960	999180	22307000	14543000	27000000	18855000	22108000	20853000	P10909;E7ERK6;H0YC35;H0YLK8;B4DW11;E7ETB4;E5RG36;E5RGB0;E5RH61;E5RJZ5;H0YAS8;Q8IWM0;Q8IWL5;Q6LDQ3	P10909;E7ERK6;H0YC35;H0YLK8	11;6;6;6;5;5;4;4;4;4;4;2;2;1	11;6;6;6;5;5;4;4;4;4;4;2;2;1	11;6;6;6;5;5;4;4;4;4;4;2;2;1	14	11	11	11	9	8	10	7	7	9	9	8	10	7	7	9	9	8	10	7	7	9
Ceruloplasmin	CP	>tr|E9PFZ2|E9PFZ2_HUMAN Ceruloplasmin OS=Homo sapiens GN=CP PE=4 SV=1;>tr|B7Z5Q2|B7Z5Q2_HUMAN cDNA FLJ58075, highly similar to Ceruloplasmin (EC 1.16.3.1) OS=Homo sapiens PE=2 SV=1;>tr|Q1L857|Q1L857_HUMAN Ceruloplasmin (Fragment) OS=Homo sapiens PE=4 SV=1;	371620000	40938000	69854000	86838000	70778000	38832000	64378000	7432400	818770	1397100	1736800	1415600	776640	1287600	43581000	51722000	61283000	46399000	42237000	43639000	E9PFZ2;B7Z5Q2;Q1L857;A8K5A4;A5PL27;P00450;H7C5R1;B3KTA8;Q6NSB2;D6RE86;CON__ENSEMBL:ENSBTAP00000031900;H7C5N5	E9PFZ2;B7Z5Q2;Q1L857;A8K5A4;A5PL27;P00450;H7C5R1;B3KTA8	27;27;27;27;27;27;20;19;7;4;3;2	27;27;27;27;27;27;20;19;7;4;3;2	27;27;27;27;27;27;20;19;7;4;3;2	12	27	27	27	20	21	22	19	18	19	20	21	22	19	18	19	20	21	22	19	18	19
Cystatin-C	CST3	>sp|P01034|CYTC_HUMAN Cystatin-C OS=Homo sapiens GN=CST3 PE=1 SV=1	128370000	17198000	22437000	31559000	17268000	13188000	26724000	12837000	1719800	2243700	3155900	1726800	1318800	2672400	6514900	6638300	15049000	9178400	8716500	9242300	P01034;REV__H0Y949;REV__H0Y9B1;REV__A0A087WTB5;REV__P08887;REV__A0N0L5	P01034	7;1;1;1;1;1	7;1;1;1;1;1	7;1;1;1;1;1	6	7	7	7	4	6	6	4	5	3	4	6	6	4	5	3	4	6	6	4	5	3
Dermcidin;Survival-promoting peptide;DCD-1	DCD	>sp|P81605|DCD_HUMAN Dermcidin OS=Homo sapiens GN=DCD PE=1 SV=2	4197600	986480	483910	336630	1466900	424340	499360	599660	140930	69130	48090	209550	60620	71337	0	503550	0	969200	0	0	P81605	P81605	2	2	2	1	2	2	2	1	2	1	2	1	1	1	2	1	2	1	1	1	2	1	2	1	1
Complement factor D	DF;CFD	>tr|Q6FHW3|Q6FHW3_HUMAN DF protein OS=Homo sapiens GN=DF PE=2 SV=1;>tr|K7ERG9|K7ERG9_HUMAN Complement factor D OS=Homo sapiens GN=CFD PE=3 SV=1;>tr|A6XNE2|A6XNE2_HUMAN Complement factor D preproprotein OS=Homo sapiens PE=2 SV=1;>sp|P00746|CFAD_HUMAN Comple	746700	266810	175580	304320	0	0	0	57438	20523	13506	23409	0	0	0	0	0	261950	0	0	0	Q6FHW3;K7ERG9;A6XNE2;P00746	Q6FHW3;K7ERG9;A6XNE2;P00746	2;2;2;2	2;2;2;2	2;2;2;2	4	2	2	2	1	1	1	0	0	0	1	1	1	0	0	0	1	1	1	0	0	0
Putative uncharacterized protein DKFZp686C11235	DKFZp686C11235	>tr|Q6MZV7|Q6MZV7_HUMAN Putative uncharacterized protein DKFZp686C11235 OS=Homo sapiens GN=DKFZp686C11235 PE=1 SV=1;>tr|Q6PYX1|Q6PYX1_HUMAN Hepatitis B virus receptor binding protein (Fragment) OS=Homo sapiens PE=1 SV=1	3852500	0	0	0	0	1738000	2114500	183450	0	0	0	0	82761	100690	0	0	0	0	0	1802900	Q6MZV7;Q6PYX1	Q6MZV7;Q6PYX1	17;15	1;1	0;0	2	17	1	0	13	15	13	14	14	14	0	0	0	0	1	1	0	0	0	0	0	0
Putative uncharacterized protein DKFZp686C15213	DKFZp686C15213	>tr|Q6MZU6|Q6MZU6_HUMAN Putative uncharacterized protein DKFZp686C15213 OS=Homo sapiens GN=DKFZp686C15213 PE=1 SV=1	2537400	0	0	0	2537400	0	0	115340	0	0	0	115340	0	0	0	0	0	1909700	0	0	Q6MZU6	Q6MZU6	14	1	1	1	14	1	1	10	11	10	13	9	11	0	0	0	1	0	0	0	0	0	1	0	0
Putative uncharacterized protein DKFZp686G11190	DKFZp686G11190;DKFZp686O01196	>tr|Q6MZQ6|Q6MZQ6_HUMAN Putative uncharacterized protein DKFZp686G11190 OS=Homo sapiens GN=DKFZp686G11190 PE=1 SV=1;>tr|Q6N094|Q6N094_HUMAN Putative uncharacterized protein DKFZp686O01196 OS=Homo sapiens GN=DKFZp686O01196 PE=1 SV=1	7363700	584440	961330	1097200	2383100	1345600	992090	306820	24351	40055	45715	99294	56065	41337	0	0	1386600	1541200	2252900	0	Q6MZQ6;Q6N094;A0N7I9	Q6MZQ6;Q6N094	16;15;1	2;1;1	1;0;1	3	16	2	1	13	14	13	14	14	13	1	1	2	2	2	1	0	0	1	1	1	0
Inter-alpha-trypsin inhibitor heavy chain H4;70 kDa inter-alpha-trypsin inhibitor heavy chain H4;35 kDa inter-alpha-trypsin inhibitor heavy chain H4	DKFZp686G21125;ITIH4	>tr|B7Z8Q7|B7Z8Q7_HUMAN cDNA FLJ53871, highly similar to Inter-alpha-trypsin inhibitor heavy chain H4 OS=Homo sapiens PE=2 SV=1;>tr|Q68DH2|Q68DH2_HUMAN Putative uncharacterized protein DKFZp686G21125 (Fragment) OS=Homo sapiens GN=DKFZp686G21125 PE=2 SV=1;>	3248400	257970	1063900	430620	584980	273840	637050	104790	8321.5	34320	13891	18870	8833.7	20550	0	855500	0	0	0	0	B7Z8Q7;Q68DH2;B7Z551;Q59FS1;H7C0L5;B7Z544;B2RMS9;B7ZKJ8;Q14624	B7Z8Q7;Q68DH2;B7Z551;Q59FS1;H7C0L5;B7Z544;B2RMS9;B7ZKJ8;Q14624	2;2;2;2;2;2;2;2;2	2;2;2;2;2;2;2;2;2	2;2;2;2;2;2;2;2;2	9	2	2	2	1	2	1	1	1	1	1	2	1	1	1	1	1	2	1	1	1	1
Ig gamma-2 chain C region	DKFZp686I04196;IGHG2;DKFZp686E23209	>tr|Q6N093|Q6N093_HUMAN Putative uncharacterized protein DKFZp686I04196 (Fragment) OS=Homo sapiens GN=DKFZp686I04196 PE=1 SV=1;>sp|P01859|IGHG2_HUMAN Ig gamma-2 chain C region OS=Homo sapiens GN=IGHG2 PE=1 SV=2;>tr|Q68CN4|Q68CN4_HUMAN Putative uncharacteri	1397000000	103070000	220950000	208410000	367590000	185560000	311440000	73527000	5424800	11629000	10969000	19347000	9766100	16391000	146170000	290850000	207600000	298150000	302970000	253500000	Q6N093;P01859;Q68CN4	Q6N093;P01859;Q68CN4	14;13;10	8;8;5	1;1;1	3	14	8	1	11	11	10	13	10	12	6	6	6	8	5	7	0	0	0	1	0	0
Ig gamma-1 chain C region	DKFZp686P15220;DKFZp686I15196	>tr|A0A087X079|A0A087X079_HUMAN Ig gamma-1 chain C region OS=Homo sapiens GN=IGHG1 PE=1 SV=1;>tr|Q6N089|Q6N089_HUMAN Putative uncharacterized protein DKFZp686P15220 OS=Homo sapiens GN=DKFZp686P15220 PE=1 SV=1;>tr|Q6N096|Q6N096_HUMAN Putative uncharacterize	4622200	1266800	0	0	0	0	3355300	192590	52785	0	0	0	0	139800	0	0	0	0	0	2763700	A0A087X079;Q6N089;Q6N096;A4F255;A2J1N2;A2NWX3;A0A068LKS6;Q9HCC1;Q0ZCI1;A2NYQ9;A0A068LKR7;A2J1N1;A2J1N5;A2J1M5;A2NWX4;A2J1N4;A2J1P0;Q9UL87;A0A068LKQ7;A2NWX2;Q0ZCH8;A0A0A0MS11;A0A075B7F0;A0N5G2;Q9UL71;Q0ZCF5;Q0ZCF2;B6EDE2;A2J422;P01763;P01767;P01781	A0A087X079;Q6N089;Q6N096	18;16;15;3;2;2;2;2;2;2;2;1;1;1;1;1;1;1;1;1;1;1;1;1;1;1;1;1;1;1;1;1	1;0;0;0;0;0;0;0;0;0;0;0;0;0;0;0;0;0;0;0;0;0;0;0;0;0;0;0;0;0;0;0	0;0;0;0;0;0;0;0;0;0;0;0;0;0;0;0;0;0;0;0;0;0;0;0;0;0;0;0;0;0;0;0	32	18	1	0	15	16	14	15	14	15	1	0	0	0	0	1	0	0	0	0	0	0
Dickkopf-related protein 3	DKK3	>tr|B3KS70|B3KS70_HUMAN cDNA FLJ35660 fis, clone SPLEN2017538, highly similar to Dickkopf-related protein 3 OS=Homo sapiens PE=2 SV=1;>tr|B4DI69|B4DI69_HUMAN cDNA FLJ59893, highly similar to Dickkopf-related protein 3 OS=Homo sapiens PE=2 SV=1;>tr|F6SYF8|F	13752000	1543800	2163100	2672600	1827700	1899500	3645400	808950	90814	127240	157210	107510	111740	214430	2398300	3125600	2232500	2689100	2841400	2698100	B3KS70;B4DI69;F6SYF8;B4DID6;Q9UBP4;O43532;Q6PQ81;Q8N294;E9PKW6	B3KS70;B4DI69;F6SYF8;B4DID6;Q9UBP4;O43532;Q6PQ81;Q8N294	5;5;5;5;5;4;4;3;1	5;5;5;5;5;4;4;3;1	5;5;5;5;5;4;4;3;1	9	5	5	5	3	4	5	2	4	4	3	4	5	2	4	4	3	4	5	2	4	4
EGF-containing fibulin-like extracellular matrix protein 1	EFEMP1	>tr|A8KAJ3|A8KAJ3_HUMAN cDNA FLJ77823, highly similar to Homo sapiens EGF-containing fibulin-like extracellular matrix protein 1, transcript variant 3, mRNA OS=Homo sapiens PE=2 SV=1;>sp|Q12805|FBLN3_HUMAN EGF-containing fibulin-like extracellular matrix p	46581000	6745800	6003800	10089000	10027000	3955200	9759600	1791600	259450	230920	388050	385660	152120	375370	7905500	9740600	9546400	7509300	9210700	8289100	A8KAJ3;Q12805;B2R6M6;Q53TA7;B3KS53;Q59G97;B4DWH0;C9JQX7;C9J4J8;C9JPZ9;Q580Q6;C9JUM4	A8KAJ3;Q12805;B2R6M6;Q53TA7;B3KS53;Q59G97;B4DWH0	9;9;8;7;7;7;6;2;2;2;2;1	9;9;8;7;7;7;6;2;2;2;2;1	9;9;8;7;7;7;6;2;2;2;2;1	12	9	9	9	6	6	7	6	5	8	6	6	7	6	5	8	6	6	7	6	5	8
Ectonucleotide pyrophosphatase/phosphodiesterase family member 2	ENPP2	>tr|E7EUF1|E7EUF1_HUMAN Ectonucleotide pyrophosphatase/phosphodiesterase family member 2 OS=Homo sapiens GN=ENPP2 PE=4 SV=1;>sp|Q13822|ENPP2_HUMAN Ectonucleotide pyrophosphatase/phosphodiesterase family member 2 OS=Homo sapiens GN=ENPP2 PE=1 SV=3;>tr|E5RIA	53698000	4580900	7567600	11220000	4192000	9390500	16747000	1013200	86432	142790	211700	79094	177180	315980	6451400	5912100	7818200	4617000	8178600	8811300	E7EUF1;Q13822;E5RIA2;B4DJD3;E5RIB9;E5RJ49;Q8IUR1;F8VUA0;A0A087WT58;A6NES4	E7EUF1;Q13822;E5RIA2	13;13;7;6;3;3;1;1;1;1	13;13;7;6;3;3;1;1;1;1	13;13;7;6;3;3;1;1;1;1	10	13	13	13	5	8	9	4	10	11	5	8	9	4	10	11	5	8	9	4	10	11
Prothrombin;Activation peptide fragment 1;Activation peptide fragment 2;Thrombin light chain;Thrombin heavy chain	F2	>sp|P00734|THRB_HUMAN Prothrombin OS=Homo sapiens GN=F2 PE=1 SV=2;>tr|B4DDT3|B4DDT3_HUMAN cDNA FLJ54622, highly similar to Prothrombin (EC 3.4.21.5) OS=Homo sapiens PE=2 SV=1;>tr|E9PIT3|E9PIT3_HUMAN Thrombin light chain OS=Homo sapiens GN=F2 PE=3 SV=1;>tr|	2053500	0	0	318990	1734500	0	0	55500	0	0	8621.2	46878	0	0	0	0	0	697540	0	0	P00734;B4DDT3;E9PIT3;Q69EZ8;C9JV37;CON__P00735	P00734;B4DDT3;E9PIT3;Q69EZ8;C9JV37	4;3;3;2;2;1	4;3;3;2;2;1	4;3;3;2;2;1	6	4	4	4	0	0	1	4	0	0	0	0	1	4	0	0	0	0	1	4	0	0
Protein FAM3C	FAM3C	>sp|Q92520|FAM3C_HUMAN Protein FAM3C OS=Homo sapiens GN=FAM3C PE=1 SV=1	939610	0	0	0	0	0	939610	62641	0	0	0	0	0	62641	0	0	0	0	0	262280	Q92520	Q92520	1	1	1	1	1	1	1	0	0	0	0	0	1	0	0	0	0	0	1	0	0	0	0	0	1
Fibrinogen gamma chain	FGG;DKFZp779N0926	>tr|C9JEU5|C9JEU5_HUMAN Fibrinogen gamma chain OS=Homo sapiens GN=FGG PE=1 SV=1;>tr|C9JC84|C9JC84_HUMAN Fibrinogen gamma chain OS=Homo sapiens GN=FGG PE=1 SV=1;>sp|P02679|FIBG_HUMAN Fibrinogen gamma chain OS=Homo sapiens GN=FGG PE=1 SV=3;>tr|C9JPQ9|C9JPQ9_	891190	582140	0	309040	0	0	0	30731	20074	0	10657	0	0	0	766760	0	0	0	0	0	C9JEU5;C9JC84;P02679;C9JPQ9;C9JU00;D3DP16;Q7Z664	C9JEU5;C9JC84;P02679;C9JPQ9;C9JU00;D3DP16;Q7Z664	2;2;2;1;1;1;1	2;2;2;1;1;1;1	2;2;2;1;1;1;1	7	2	2	2	2	0	1	0	0	0	2	0	1	0	0	0	2	0	1	0	0	0
Vitamin D-binding protein	GC	>tr|D6RF35|D6RF35_HUMAN Vitamin D-binding protein OS=Homo sapiens GN=GC PE=1 SV=1	695180000	72598000	86412000	103420000	195460000	71818000	165480000	23173000	2419900	2880400	3447300	6515400	2393900	5515900	113060000	138030000	117270000	132470000	142280000	128260000	D6RF35	D6RF35	25	25	1	1	25	25	1	20	19	20	23	18	21	20	19	20	23	18	21	0	0	0	1	0	0
Glutathione peroxidase 3	GPX3	>tr|A0A087X1J7|A0A087X1J7_HUMAN Glutathione peroxidase OS=Homo sapiens GN=GPX3 PE=3 SV=1;>sp|P22352|GPX3_HUMAN Glutathione peroxidase 3 OS=Homo sapiens GN=GPX3 PE=1 SV=2;>tr|H0YBE4|H0YBE4_HUMAN Glutathione peroxidase 3 (Fragment) OS=Homo sapiens GN=GPX3 PE	77138000	9702500	9305800	16153000	8527700	10477000	22972000	6428200	808540	775480	1346100	710640	873070	1914300	7346300	11414000	12036000	6129000	18016000	6782000	A0A087X1J7;P22352;H0YBE4;E5RG32;H0YC19	A0A087X1J7;P22352;H0YBE4	6;6;4;1;1	6;6;4;1;1	6;6;4;1;1	5	6	6	6	4	6	6	5	5	5	4	6	6	5	5	5	4	6	6	5	5	5
Gelsolin	GSN	>sp|P06396|GELS_HUMAN Gelsolin OS=Homo sapiens GN=GSN PE=1 SV=1;>tr|B7Z992|B7Z992_HUMAN cDNA FLJ53698, highly similar to Gelsolin OS=Homo sapiens PE=2 SV=1;>tr|A0A0A0MS51|A0A0A0MS51_HUMAN Gelsolin OS=Homo sapiens GN=GSN PE=4 SV=1;>tr|B7Z9A0|B7Z9A0_HUMAN cD	53329000	4725200	6272000	11123000	6247200	8844300	16117000	1367400	121160	160820	285220	160180	226780	413250	5424200	7138800	9493700	8014500	10816000	12136000	P06396;B7Z992;A0A0A0MS51;B7Z9A0;B7Z6N2;A0A0A0MT01;B7Z2X4;B7Z4U6;Q5T0H9;CON__Q3SX14;B3KS49;Q5T0H8;Q5T0H7;Q5T0I0;Q5T0I1;Q69YR8;V9H1C1	P06396;B7Z992;A0A0A0MS51;B7Z9A0;B7Z6N2;A0A0A0MT01;B7Z2X4;B7Z4U6;Q5T0H9;CON__Q3SX14;B3KS49	14;13;13;13;13;13;12;11;9;9;8;6;5;3;2;1;1	14;13;13;13;13;13;12;11;9;9;8;6;5;3;2;1;1	14;13;13;13;13;13;12;11;9;9;8;6;5;3;2;1;1	17	14	14	14	5	5	6	8	10	13	5	5	6	8	10	13	5	5	6	8	10	13
Hemoglobin subunit alpha	HBA2;HBA1	>tr|D1MGQ2|D1MGQ2_HUMAN Alpha-2 globin chain OS=Homo sapiens GN=HBA2 PE=3 SV=1;>sp|P69905|HBA_HUMAN Hemoglobin subunit alpha OS=Homo sapiens GN=HBA1 PE=1 SV=2;>tr|I1VZV6|I1VZV6_HUMAN Hemoglobin alpha 1 OS=Homo sapiens GN=HBA1 PE=3 SV=1;>tr|U6A216|U6A216_HU	928680000	183620000	401140000	63397000	115520000	95695000	69311000	116090000	22952000	50142000	7924600	14440000	11962000	8663800	82576000	119860000	51948000	83587000	90193000	34456000	D1MGQ2;P69905;I1VZV6;U6A216;E9M4D4;G3V1N2;Q9BX83;Q4ZGM8;E1B2D1;V9H1D9;Q96T46;P78461;Q86YQ4;Q86YL2;Q6J1Z9;Q86YQ1;Q9NQT3;U6A3P2;U6A493;U3PXP0;Q86YQ5;E9LUX2;V9GZG8;Q7Z6G4;Q7Z7B4	D1MGQ2;P69905;I1VZV6;U6A216;E9M4D4;G3V1N2;Q9BX83;Q4ZGM8;E1B2D1;V9H1D9;Q96T46;P78461	8;8;7;6;6;6;5;5;5;5;4;4;3;3;3;3;3;2;2;2;2;2;1;1;1	8;8;7;6;6;6;5;5;5;5;4;4;3;3;3;3;3;2;2;2;2;2;1;1;1	5;5;4;3;3;3;3;3;3;4;1;3;2;2;2;2;2;2;2;1;2;1;1;1;1	25	8	8	5	7	8	6	7	6	5	7	8	6	7	6	5	4	5	3	4	3	3
Hemoglobin subunit beta;LVV-hemorphin-7;Spinorphin	HBB	>tr|D9YZU5|D9YZU5_HUMAN Hemoglobin, beta OS=Homo sapiens GN=HBB PE=3 SV=1;>sp|P68871|HBB_HUMAN Hemoglobin subunit beta OS=Homo sapiens GN=HBB PE=1 SV=2;>tr|C8C504|C8C504_HUMAN Beta-globin OS=Homo sapiens GN=HBB PE=3 SV=1;>tr|Q14473|Q14473_HUMAN Beta-globin	3538900000	622460000	1658500000	307820000	340310000	277970000	331830000	321720000	56587000	150770000	27983000	30937000	25270000	30167000	380200000	517520000	269900000	293920000	337270000	148360000	D9YZU5;P68871;C8C504;Q14473;Q0Z944;Q9BWV6;Q9GZL9;B3VL86;Q6V0K9;Q52MT0;E9NGZ5;B3VL05;Q8IUL9;Q4TWB7;B3VL31;Q9UK54;B5ANL9;F8W6P5;Q3Y9I8;Q9BWU5;Q8IZI0;Q3LR79;B3VL17;Q4JLR8;B2M1S6;Q4TZM4;A1YZ08;Q14484;Q9UP81;D5FZW3;E9M263;Q9BXA2;Q9UBV6;A9YUX2;Q9H1I6;J7LKS8;B3VL12;Q6VFQ5;B2M0Y1;O95408;Q86VF0;K4EN30;Q7Z2K5;Q9HAR8;Q7Z7B3;Q3L3Q5;Q6J1Z8;Q6VFQ6;B2M1S7;Q9UE59;O95412;Q5GMQ1	D9YZU5;P68871;C8C504;Q14473;Q0Z944;Q9BWV6;Q9GZL9;B3VL86;Q6V0K9;Q52MT0;E9NGZ5;B3VL05;Q8IUL9;Q4TWB7;B3VL31;Q9UK54;B5ANL9;F8W6P5;Q3Y9I8;Q9BWU5;Q8IZI0;Q3LR79;B3VL17;Q4JLR8;B2M1S6;Q4TZM4;A1YZ08	12;12;11;10;9;9;9;9;8;8;8;8;8;8;8;8;7;7;7;7;7;7;7;7;7;6;6;5;5;4;4;4;4;4;3;3;3;3;3;3;2;2;2;2;2;2;2;2;2;1;1;1	12;12;11;10;9;9;9;9;8;8;8;8;8;8;8;8;7;7;7;7;7;7;7;7;7;6;6;5;5;4;4;4;4;4;3;3;3;3;3;3;2;2;2;2;2;2;2;2;2;1;1;1	3;3;3;2;1;1;1;1;1;1;1;1;1;1;1;1;1;1;1;1;1;1;1;0;0;1;0;1;1;1;1;1;1;1;1;1;1;2;2;1;0;0;0;0;0;0;2;1;1;1;0;1	52	12	12	3	12	12	12	12	12	11	12	12	12	12	12	11	3	3	3	3	3	2
Hemoglobin subunit delta	HBD	>tr|A0N071|A0N071_HUMAN Delta globin OS=Homo sapiens GN=HBD PE=3 SV=1;>sp|P02042|HBD_HUMAN Hemoglobin subunit delta OS=Homo sapiens GN=HBD PE=1 SV=2;>tr|D1MGQ0|D1MGQ0_HUMAN Delta globin (Fragment) OS=Homo sapiens GN=HBD PE=3 SV=1;>tr|E9PFT6|E9PFT6_HUMAN He	32815000	6054200	19629000	1434900	2442400	1231100	2023700	2983200	550380	1784400	130450	222040	111920	183970	3396600	4794600	0	2724600	0	0	A0N071;P02042;D1MGQ0;E9PFT6;E9PEW8;Q4F786;B2M1S8;Q14485;D1MGP8;Q5XTR9;C9JRG0;CON__Q3SX09;B3VL28;Q9UM85;Q9UE58;Q9Y6D8;Q2XP30;A8MUF7;Q14476;B7UCU6;Q14474;Q9UNL6;E9PBW4;CON__P02070;E7CYP2;D9YZU9;D9YZU8;D9YZU7;D3GKD9;D3GKD8;Q14403;P69892;P69891;P02100	A0N071;P02042;D1MGQ0;E9PFT6;E9PEW8;Q4F786;B2M1S8	12;12;9;9;8;8;8;4;2;2;2;2;1;1;1;1;1;1;1;1;1;1;1;1;1;1;1;1;1;1;1;1;1;1	6;6;4;4;4;3;3;3;1;1;1;0;0;0;1;0;0;0;0;0;0;0;0;0;0;0;0;0;0;0;0;0;0;0	2;2;0;0;0;0;0;0;0;0;0;0;0;0;1;0;0;0;0;0;0;0;0;0;0;0;0;0;0;0;0;0;0;0	34	12	6	2	11	12	7	8	7	7	5	6	1	2	1	1	2	2	0	0	0	0
Transthyretin	HEL111;TTR	>tr|E9KL36|E9KL36_HUMAN Epididymis luminal protein 111 OS=Homo sapiens GN=HEL111 PE=2 SV=1;>tr|A6XGL1|A6XGL1_HUMAN Transthyretin OS=Homo sapiens PE=2 SV=1;>sp|P02766|TTHY_HUMAN Transthyretin OS=Homo sapiens GN=TTR PE=1 SV=1;>tr|A0A087WT59|A0A087WT59_HUMAN	2572200000	281800000	465210000	623450000	446860000	329920000	424960000	285800000	31311000	51690000	69272000	49651000	36658000	47218000	234710000	239090000	335860000	318310000	260240000	279740000	E9KL36;A6XGL1;P02766;A0A087WT59;A6XMH1;A0A087WV45;Q8TDB2;Q53WY6;Q8TDB1;CON__ENSEMBL:ENSBTAP00000025008	E9KL36;A6XGL1;P02766;A0A087WT59;A6XMH1;A0A087WV45	13;13;13;12;9;9;3;2;1;1	13;13;13;12;9;9;3;2;1;1	13;13;13;12;9;9;3;2;1;1	10	13	13	13	11	12	12	10	9	9	11	12	12	10	9	9	11	12	12	10	9	9
Ig kappa chain C region	HEL-213;IGK@;IGKC	>tr|V9HW34|V9HW34_HUMAN Epididymis luminal protein 213 OS=Homo sapiens GN=HEL-213 PE=2 SV=1;>tr|Q6PJF2|Q6PJF2_HUMAN IGK@ protein OS=Homo sapiens GN=IGK@ PE=1 SV=1;>tr|Q6PIL8|Q6PIL8_HUMAN IGK@ protein OS=Homo sapiens GN=IGK@ PE=1 SV=1;>tr|A0A087WYL9|A0A087W	2062300000	303240000	158350000	249790000	469400000	140280000	741230000	158640000	23326000	12181000	19215000	36108000	10791000	57018000	206060000	204990000	236790000	255030000	187270000	225260000	V9HW34;Q6PJF2;Q6PIL8;A0A087WYL9;A0A087WWV8;Q7Z3Y4;Q6GMX0;Q5EFE6;P01834;A0A075B6H6;S6AWD6;S6BGE9;S6AWD3;S6B2C3;S6B294;S6AWE3;Q569I7	V9HW34;Q6PJF2;Q6PIL8;A0A087WYL9;A0A087WWV8;Q7Z3Y4;Q6GMX0;Q5EFE6;P01834;A0A075B6H6	8;8;8;7;7;7;7;6;6;5;3;3;3;3;3;3;3	8;8;8;7;7;7;7;6;6;5;3;3;3;3;3;3;3	0;0;0;0;0;0;0;0;0;0;0;0;0;0;0;0;0	17	8	8	0	8	8	8	7	8	7	8	8	8	7	8	7	0	0	0	0	0	0
Ig gamma-1 chain C region	HEL-214	>tr|A0A087WV47|A0A087WV47_HUMAN Ig gamma-1 chain C region OS=Homo sapiens GN=IGHG1 PE=1 SV=1;>tr|V9HW68|V9HW68_HUMAN Epididymis luminal protein 214 OS=Homo sapiens GN=HEL-214 PE=2 SV=1	5550900000	553210000	912670000	985020000	1281900000	763810000	1054300000	252310000	25146000	41485000	44774000	58268000	34718000	47921000	745270000	1059300000	893260000	892120000	1073800000	984430000	A0A087WV47;V9HW68;Q0ZCH4;Q0ZCJ4;Q0ZCJ5;Q0ZCJ2;Q0ZCI8;Q0ZCJ0;Q9ULB6;Q0ZCH7;Q0ZCG0;Q0ZCF9	A0A087WV47;V9HW68	18;18;3;3;3;3;3;3;2;2;2;2	18;18;3;3;3;3;3;3;2;2;2;2	0;0;0;0;0;0;0;0;0;0;0;0	12	18	18	0	14	17	15	16	14	15	14	17	15	16	14	15	0	0	0	0	0	0
Carbonic anhydrase 2	HEL-76;CA2	>tr|V9HW21|V9HW21_HUMAN Epididymis luminal protein 76 OS=Homo sapiens GN=HEL-76 PE=2 SV=1;>sp|P00918|CAH2_HUMAN Carbonic anhydrase 2 OS=Homo sapiens GN=CA2 PE=1 SV=2	6266000	0	5102600	524390	326440	0	312600	368590	0	300150	30847	19202	0	18388	0	2718900	0	0	0	0	V9HW21;P00918;E5RID5;E5RK37	V9HW21;P00918	5;5;1;1	5;5;1;1	5;5;1;1	4	5	5	5	0	5	1	1	0	1	0	5	1	1	0	1	0	5	1	1	0	1
Carbonic anhydrase 1	HEL-S-11;CA1	>tr|V9HWE3|V9HWE3_HUMAN Carbonic anhydrase I, isoform CRA_a OS=Homo sapiens GN=HEL-S-11 PE=2 SV=1;>sp|P00915|CAH1_HUMAN Carbonic anhydrase 1 OS=Homo sapiens GN=CA1 PE=1 SV=2;>tr|E5RHP7|E5RHP7_HUMAN Carbonic anhydrase 1 (Fragment) OS=Homo sapiens GN=CA1 PE=	99576000	3034200	69326000	11138000	6624000	2341900	7112200	6223500	189640	4332900	696130	414000	146370	444510	5810000	32646000	5919500	6774100	3869800	7581400	V9HWE3;P00915;E5RHP7;E5RH81;E5RIF9;E5RG43;E5RFE7;E5RFL2;E5RGU8;H0YBE2;E5RII2;E5RG81;E5RJI8;E5RJF6;E5RHS7	V9HWE3;P00915;E5RHP7;E5RH81;E5RIF9;E5RG43;E5RFE7;E5RFL2	13;13;12;11;9;9;9;7;6;6;5;4;4;3;2	13;13;12;11;9;9;9;7;6;6;5;4;4;3;2	13;13;12;11;9;9;9;7;6;6;5;4;4;3;2	15	13	13	13	6	13	8	7	5	7	6	13	8	7	5	7	6	13	8	7	5	7
Cathepsin D;Cathepsin D light chain;Cathepsin D heavy chain	HEL-S-130P;CTSD	>tr|V9HWI3|V9HWI3_HUMAN Cathepsin D (Lysosomal aspartyl peptidase), isoform CRA_a OS=Homo sapiens GN=HEL-S-130P PE=2 SV=1;>sp|P07339|CATD_HUMAN Cathepsin D OS=Homo sapiens GN=CTSD PE=1 SV=1;>tr|H7C1V0|H7C1V0_HUMAN Cathepsin D light chain (Fragment) OS=Homo	4509300	695160	215390	853360	0	146470	2598900	214730	33103	10257	40636	0	6974.8	123760	0	0	1541300	0	0	1645300	V9HWI3;P07339;H7C1V0;H7C469;F8WD96;C9JH19;F8W787	V9HWI3;P07339;H7C1V0;H7C469;F8WD96;C9JH19	4;4;2;2;2;2;1	4;4;2;2;2;2;1	4;4;2;2;2;2;1	7	4	4	4	2	1	2	0	1	3	2	1	2	0	1	3	2	1	2	0	1	3
Alpha-1-acid glycoprotein;Alpha-1-acid glycoprotein 1	HEL-S-153w;ORM1	>tr|V9HWF6|V9HWF6_HUMAN Alpha-1-acid glycoprotein OS=Homo sapiens GN=HEL-S-153w PE=2 SV=1;>sp|P02763|A1AG1_HUMAN Alpha-1-acid glycoprotein 1 OS=Homo sapiens GN=ORM1 PE=1 SV=1	768500000	94440000	80123000	150460000	196710000	83216000	163560000	59115000	7264600	6163300	11574000	15131000	6401200	12581000	129000000	95769000	146260000	135000000	141280000	143000000	V9HWF6;P02763	V9HWF6;P02763	10;10	10;10	6;6	2	10	10	6	9	8	10	9	9	9	9	8	10	9	9	9	6	6	6	6	6	6
Alpha-1B-glycoprotein	HEL-S-163pA;A1BG	>tr|V9HWD8|V9HWD8_HUMAN Epididymis secretory sperm binding protein Li 163pA OS=Homo sapiens GN=HEL-S-163pA PE=2 SV=1;>sp|P04217|A1BG_HUMAN Alpha-1B-glycoprotein OS=Homo sapiens GN=A1BG PE=1 SV=4;>tr|M0R009|M0R009_HUMAN Alpha-1B-glycoprotein (Fragment) OS=H	33256000	2750700	7000700	10432000	6053100	1304500	5714600	1750300	144770	368460	549070	318580	68660	300770	3687700	2436100	2875800	3164100	2496600	3111100	V9HWD8;P04217;M0R009;B3KP79;Q7Z3U3;B3KWB5	V9HWD8;P04217;M0R009;B3KP79	6;6;4;3;1;1	6;6;4;3;1;1	6;6;4;3;1;1	6	6	6	6	2	5	5	5	2	4	2	5	5	5	2	4	2	5	5	5	2	4
Peroxiredoxin-2;Peroxiredoxin-1	HEL-S-2a;PRDX2;PRDX1	>tr|B4DF70|B4DF70_HUMAN cDNA FLJ60461, highly similar to Peroxiredoxin-2 (EC 1.11.1.15) OS=Homo sapiens PE=2 SV=1;>tr|V9HW12|V9HW12_HUMAN Epididymis secretory sperm binding protein Li 2a OS=Homo sapiens GN=HEL-S-2a PE=2 SV=1;>sp|P32119|PRDX2_HUMAN Peroxire	3591400	1075100	1680400	835890	0	0	0	276260	82698	129260	64299	0	0	0	1160500	1474600	1072700	0	0	0	B4DF70;V9HW12;P32119;A0A0A0MRQ5;A6NIW5;A0A0A0MSI0;B2R4P2;Q06830	B4DF70;V9HW12;P32119;A0A0A0MRQ5;A6NIW5;A0A0A0MSI0;B2R4P2;Q06830	2;2;2;1;1;1;1;1	2;2;2;1;1;1;1;1	2;2;2;1;1;1;1;1	8	2	2	2	2	2	2	0	0	0	2	2	2	0	0	0	2	2	2	0	0	0
Vitamin D-binding protein	HEL-S-51;GC	>tr|V9HWI6|V9HWI6_HUMAN Epididymis secretory protein Li 51 OS=Homo sapiens GN=HEL-S-51 PE=2 SV=1;>sp|P02774|VTDB_HUMAN Vitamin D-binding protein OS=Homo sapiens GN=GC PE=1 SV=1;>tr|D6RBJ7|D6RBJ7_HUMAN Vitamin D-binding protein OS=Homo sapiens GN=GC PE=1 SV	13904000	0	2027400	2490300	5183600	0	4202600	479450	0	69912	85873	178750	0	144920	0	3147000	2960000	3903300	0	3573700	V9HWI6;P02774;D6RBJ7;D6RF20;CON__Q3MHN5;CON__ENSEMBL:ENSBTAP00000018229;Q6LDC6	V9HWI6;P02774;D6RBJ7	25;25;15;5;4;4;1	1;1;0;0;0;0;0	1;1;0;0;0;0;0	7	25	1	1	20	20	21	23	18	22	0	1	1	1	0	1	0	1	1	1	0	1
Complement C3;Complement C3 beta chain;C3-beta-c;Complement C3 alpha chain;C3a anaphylatoxin;Acylation stimulating protein;Complement C3b alpha chain;Complement C3c alpha chain fragment 1;Complement C3dg fragment;Complement C3g fragment;Complement C3d fragment;Complement C3f fragment;Complement C3c alpha chain fragment 2	HEL-S-62p;C3	>tr|V9HWA9|V9HWA9_HUMAN Epididymis secretory sperm binding protein Li 62p OS=Homo sapiens GN=HEL-S-62p PE=2 SV=1;>sp|P01024|CO3_HUMAN Complement C3 OS=Homo sapiens GN=C3 PE=1 SV=2;>tr|B4E216|B4E216_HUMAN cDNA FLJ57339, highly similar to Complement C3 OS=Ho	426600000	44226000	60850000	54432000	127790000	44774000	94527000	3950000	409500	563430	504000	1183200	414580	875250	52121000	51426000	45930000	69252000	56589000	54290000	V9HWA9;P01024;B4E216;M0QYC8;M0QXZ3;M0R0Q9;B4DR57	V9HWA9;P01024;B4E216	49;49;28;7;4;3;2	49;49;28;7;4;3;2	43;43;25;6;3;3;1	7	49	49	43	31	31	30	45	31	41	31	31	30	45	31	41	28	27	27	39	27	37
Wnt inhibitory factor 1	HMGA2/WIF1 fusion;WIF1	>tr|B2KX86|B2KX86_HUMAN HMGA2ex3/WIF1ex3 fusion protein (Fragment) OS=Homo sapiens GN=HMGA2/WIF1 fusion PE=2 SV=1;>tr|B4DX53|B4DX53_HUMAN cDNA FLJ54458, highly similar to Wnt inhibitory factor 1 OS=Homo sapiens PE=2 SV=1;>sp|Q9Y5W5|WIF1_HUMAN Wnt inhibitor	5727200	771000	1099800	1401100	742800	505100	1207300	318180	42833	61103	77841	41267	28061	67071	1362200	0	0	0	0	1049700	B2KX86;B4DX53;Q9Y5W5;H0YFK7;F5H8A3	B2KX86;B4DX53;Q9Y5W5;H0YFK7;F5H8A3	2;2;2;1;1	2;2;2;1;1	2;2;2;1;1	5	2	2	2	2	1	1	1	1	2	2	1	1	1	1	2	2	1	1	1	1	2
Haptoglobin;Haptoglobin alpha chain;Haptoglobin beta chain;Haptoglobin-related protein	HP;HPR	>sp|P00738|HPT_HUMAN Haptoglobin OS=Homo sapiens GN=HP PE=1 SV=1;>tr|J3QR68|J3QR68_HUMAN Haptoglobin (Fragment) OS=Homo sapiens GN=HP PE=1 SV=1;>tr|H0Y300|H0Y300_HUMAN Haptoglobin OS=Homo sapiens GN=HP PE=1 SV=4;>tr|J3QLC9|J3QLC9_HUMAN Haptoglobin (Fragmen	205580000	37436000	50551000	15574000	51196000	14940000	35888000	8566000	1559800	2106300	648930	2133200	622490	1495300	35471000	54632000	15463000	35595000	31521000	33938000	P00738;J3QR68;H0Y300;J3QLC9;Q6NSB4;A0A087WU08;Q6PEJ8;P00739;B3KP77;H3BS21;A0A0A0MRD9;J3KTC3;J3KRH2;J3KSV1;J3QQI8;Q14552;H3BMJ7	P00738;J3QR68;H0Y300;J3QLC9;Q6NSB4;A0A087WU08;Q6PEJ8;P00739;B3KP77	20;19;19;15;14;14;12;11;10;9;6;5;3;1;1;1;1	20;19;19;15;14;14;12;11;10;9;6;5;3;1;1;1;1	20;19;19;15;14;14;12;11;10;9;6;5;3;1;1;1;1	17	20	20	20	16	15	11	16	9	11	16	15	11	16	9	11	16	15	11	16	9	11
Hemopexin	HPX	>sp|P02790|HEMO_HUMAN Hemopexin OS=Homo sapiens GN=HPX PE=1 SV=2	996860000	140000000	191330000	185820000	194870000	98960000	185880000	38341000	5384500	7358800	7147000	7495100	3806100	7149400	158670000	110510000	118830000	101240000	112280000	117400000	P02790;Q9BS19;B7Z8Q4;CON__Q3SZV7	P02790	17;8;3;1	17;8;3;1	17;8;3;1	4	17	17	17	15	16	15	14	12	15	15	16	15	14	12	15	15	16	15	14	12	15
Histidine-rich glycoprotein	HRG	>tr|B2R8I2|B2R8I2_HUMAN cDNA, FLJ93914, highly similar to Homo sapiens histidine-rich glycoprotein (HRG), mRNA OS=Homo sapiens PE=2 SV=1;>sp|P04196|HRG_HUMAN Histidine-rich glycoprotein OS=Homo sapiens GN=HRG PE=1 SV=1	17261000	1479100	1998100	4319600	3909500	1267900	4286700	784580	67232	90821	196350	177700	57630	194850	1948300	1415500	2625300	2670300	2639400	2860400	B2R8I2;P04196;Q68DR3	B2R8I2;P04196	6;6;1	6;6;1	6;6;1	3	6	6	6	4	4	5	6	3	6	4	4	5	6	3	6	4	4	5	6	3	6
Insulin-like growth factor-binding protein 6	IGFBP6	>tr|F8VYK9|F8VYK9_HUMAN Insulin-like growth factor-binding protein 6 OS=Homo sapiens GN=IGFBP6 PE=4 SV=1;>sp|P24592|IBP6_HUMAN Insulin-like growth factor-binding protein 6 OS=Homo sapiens GN=IGFBP6 PE=1 SV=1	2579300	383720	0	2195500	0	0	0	198400	29517	0	168890	0	0	0	0	0	1231300	0	0	0	F8VYK9;P24592	F8VYK9;P24592	2;2	2;2	2;2	2	2	2	2	1	0	2	0	0	0	1	0	2	0	0	0	1	0	2	0	0	0
Insulin-like growth factor-binding protein 7	IGFBP7	>tr|A0A024RDA6|A0A024RDA6_HUMAN Insulin-like growth factor binding protein 7, isoform CRA_a (Fragment) OS=Homo sapiens GN=IGFBP7 PE=4 SV=1;>sp|Q16270|IBP7_HUMAN Insulin-like growth factor-binding protein 7 OS=Homo sapiens GN=IGFBP7 PE=1 SV=1	10842000	138560	2641200	5615400	950990	838670	657380	903510	11547	220100	467950	79249	69889	54782	0	1389100	1913400	1111000	1412500	841730	A0A024RDA6;Q16270	A0A024RDA6;Q16270	5;5	5;5	5;5	2	5	5	5	1	3	5	2	2	2	1	3	5	2	2	2	1	3	5	2	2	2
IGH@ protein	IGH@	>tr|Q6GMX6|Q6GMX6_HUMAN IGH@ protein OS=Homo sapiens GN=IGH@ PE=1 SV=1;>tr|A0A087X1C7|A0A087X1C7_HUMAN Ig gamma-1 chain C region OS=Homo sapiens GN=IGHG1 PE=1 SV=1	11001000	1264000	1106600	1484100	2955300	1149700	3041600	458390	52667	46108	61838	123140	47905	126730	0	0	0	2210500	0	2607000	Q6GMX6;A0A087X1C7;A0A087WW49;A0A075B6R2;A0A087WSY4;A0A068LKQ5;A0A075B7B6;Q9UL73;A0A068LRV5;P01825;A6NJ16;P06331	Q6GMX6;A0A087X1C7	17;16;2;2;2;2;1;1;1;1;1;1	2;1;2;2;2;2;1;1;1;1;1;1	0;0;0;0;0;0;0;0;0;0;0;0	12	17	2	0	14	15	13	15	14	15	1	1	1	2	1	2	0	0	0	0	0	0
Ig gamma-1 chain C region	IGHG1;DKFZp686H20196;DKFZp686K03196	>tr|A0A087WYC5|A0A087WYC5_HUMAN Ig gamma-1 chain C region OS=Homo sapiens GN=IGHG1 PE=1 SV=1;>tr|A0A0A0MS08|A0A0A0MS08_HUMAN Ig gamma-1 chain C region (Fragment) OS=Homo sapiens GN=IGHG1 PE=4 SV=1;>tr|A0A087X010|A0A087X010_HUMAN Ig gamma-1 chain C region O	4194400	547430	582510	0	941260	745640	1377500	167770	21897	23301	0	37650	29826	55101	0	0	0	0	0	1174500	A0A087WYC5;A0A0A0MS08;A0A087X010;Q5EFE5;P01857;Q6N097;A0A0A0MS07;Q6N095;S6AWD9;S6BGE5;S6C4Q7;S6BAN1;S6B2A6;S6B2B6;Q6ZP87;S6BGD4;S6BAQ4;S6AWG0;S6C4S4;S6AWF0;S6C4S0;S6BAP4;A2J1M4;A0A087WSX2;Q9UL94;Q9UL95;Q9Y509;Q65ZC8	A0A087WYC5;A0A0A0MS08;A0A087X010;Q5EFE5;P01857;Q6N097;A0A0A0MS07;Q6N095	17;15;15;15;15;14;13;13;7;7;6;6;5;3;2;2;2;2;2;2;2;2;1;1;1;1;1;1	1;0;0;0;0;0;0;0;0;0;0;0;0;0;0;0;0;0;0;0;0;0;1;1;1;1;0;1	0;0;0;0;0;0;0;0;0;0;0;0;0;0;0;0;0;0;0;0;0;0;0;0;0;0;0;0	28	17	1	0	15	15	12	14	14	15	1	1	0	1	1	1	0	0	0	0	0	0
Ig gamma-3 chain C region	IGHG3;FLJ00385;DKFZp686I15212	>tr|A0A087WXL8|A0A087WXL8_HUMAN Ig gamma-3 chain C region OS=Homo sapiens GN=IGHG3 PE=4 SV=1;>tr|A0A075B6N8|A0A075B6N8_HUMAN Ig gamma-3 chain C region (Fragment) OS=Homo sapiens GN=IGHG3 PE=4 SV=1;>tr|Q8NF17|Q8NF17_HUMAN FLJ00385 protein (Fragment) OS=Homo	37471000	3633700	5383500	12391000	1941200	5492600	8628800	1441200	139760	207060	476590	74660	211250	331880	4362800	5129300	6376600	0	5281100	4574000	A0A087WXL8;A0A075B6N8;Q8NF17;Q6N030;Q5EBM2;A0A087WVW2;P01860;Q86TT2;A2J1M3;A2J1M2;A2N7P4;A0A068LL60;Q9UL92;O95978;P01743	A0A087WXL8;A0A075B6N8;Q8NF17;Q6N030;Q5EBM2;A0A087WVW2;P01860;Q86TT2	13;12;12;12;12;12;12;10;1;1;1;1;1;1;1	4;4;4;4;4;4;4;4;0;0;0;0;0;0;0	4;4;4;4;4;4;4;4;0;0;0;0;0;0;0	15	13	4	4	10	11	11	8	10	11	4	3	4	1	2	3	4	3	4	1	2	3
Ig gamma-4 chain C region	IGHG4	>sp|P01861|IGHG4_HUMAN Ig gamma-4 chain C region OS=Homo sapiens GN=IGHG4 PE=1 SV=1	82847000	9010300	14169000	8822100	24995000	4351000	21500000	5917600	643590	1012000	630150	1785300	310790	1535700	12521000	19699000	9573900	19424000	0	18713000	P01861	P01861	8	2	0	1	8	2	0	8	8	7	8	6	7	2	2	2	2	1	2	0	0	0	0	0	0
Ig mu chain C region	IGHM	>tr|A0A087X2C0|A0A087X2C0_HUMAN Ig mu chain C region OS=Homo sapiens GN=IGHM PE=1 SV=1;>tr|A0A075B6N9|A0A075B6N9_HUMAN Ig mu chain C region (Fragment) OS=Homo sapiens GN=IGHM PE=1 SV=2;>sp|P01871|IGHM_HUMAN Ig mu chain C region OS=Homo sapiens GN=IGHM PE=1	2775900	0	511150	0	750920	0	1513800	84118	0	15489	0	22755	0	45873	0	0	0	837310	0	0	A0A087X2C0;A0A075B6N9;P01871;Q86TT1;P04220	A0A087X2C0;A0A075B6N9;P01871	4;2;2;1;1	2;2;2;1;1	0;0;0;0;0	5	4	2	0	1	3	2	3	1	3	0	1	0	1	0	2	0	0	0	0	0	0
Ig kappa chain V-III region HIC;Ig kappa chain V-III region HAH	IGHV	>tr|A2KBC8|A2KBC8_HUMAN Anti-TeTox scFv (Fragment) OS=Homo sapiens PE=2 SV=1;>tr|A2KBC7|A2KBC7_HUMAN Anti-IFN-G scFv (Fragment) OS=Homo sapiens PE=2 SV=1;>tr|A2KBC6|A2KBC6_HUMAN Anti-FactorVIII scFv (Fragment) OS=Homo sapiens PE=2 SV=1;>tr|A2KBC5|A2KBC5_HU	39875000	3560700	3616100	4959200	13447000	3978500	10314000	3067300	273900	278160	381480	1034400	306040	793380	4806700	6242800	6014400	7028200	6093700	5576100	A2KBC8;A2KBC7;A2KBC6;A2KBC5;A2KBC4;A2KBC3;A2KBC2;A2KBC0;A2KBB9;A2KBC1;A2IPI3;A2IPI2;A2KUC3;P18136;P18135;A2J1N3;A2NWW8;A2NWW7;A2NWW6;A2NWW9;A2NWW4;A2NWW5;A2NXP9;A2IPI5;Q9UL90;A0A087WSX3;Q0ZCH1;A2NWX5;A0A068LN13;Q0ZCH5;Q0ZCG5;Q0ZCG4;Q0ZCI4;G1FM93;G1FM92;G1FM85;A2NZ55;A2NUT3;P01765;P01764;Q9UL86;A2NWW3;A2IPH7;Q9UL84;P01776;P01774	A2KBC8;A2KBC7;A2KBC6;A2KBC5;A2KBC4;A2KBC3;A2KBC2;A2KBC0;A2KBB9;A2KBC1;A2IPI3;A2IPI2;A2KUC3;P18136;P18135	6;6;6;6;6;6;6;6;6;4;3;3;3;3;3;2;2;2;2;2;2;2;2;2;2;2;2;2;2;2;2;2;2;2;2;2;2;2;2;2;1;1;1;1;1;1	4;4;4;4;4;4;4;4;4;2;2;2;2;2;2;1;1;1;1;1;1;1;1;1;1;1;1;1;1;1;1;1;1;1;1;1;1;1;2;1;1;1;1;1;1;1	0;0;0;0;0;0;0;0;0;0;0;0;0;0;0;0;0;0;0;0;0;0;0;0;0;0;0;0;0;0;0;0;0;0;0;0;0;0;0;0;0;0;0;0;0;0	46	6	4	0	4	4	5	6	4	5	3	3	3	4	3	3	0	0	0	0	0	0
Rheumatoid factor RF-IP14 (Fragment)	IGHV3OR16-13	>tr|A2J1N0|A2J1N0_HUMAN Rheumatoid factor RF-IP14 (Fragment) OS=Homo sapiens PE=2 SV=1;>tr|A0A075B7E8|A0A075B7E8_HUMAN Protein IGHV3OR16-13 (Fragment) OS=Homo sapiens GN=IGHV3OR16-13 PE=4 SV=1	972680	0	324180	217640	0	0	430850	162110	0	54030	36274	0	0	71809	0	0	0	0	0	367350	A2J1N0;A0A075B7E8;A0N5T0	A2J1N0;A0A075B7E8	3;2;1	1;1;1	1;1;1	3	3	1	1	1	2	3	2	1	3	0	1	1	0	0	1	0	1	1	0	0	1
Ig heavy chain V-III region BRO	IGHV3OR16-9	>tr|Q0ZCH9|Q0ZCH9_HUMAN Immunglobulin heavy chain variable region (Fragment) OS=Homo sapiens PE=4 SV=1;>tr|Q9UL91|Q9UL91_HUMAN Myosin-reactive immunoglobulin heavy chain variable region (Fragment) OS=Homo sapiens PE=2 SV=1;>tr|S4R460|S4R460_HUMAN Protein I	68445000	5462500	10163000	13113000	19440000	6995300	13272000	8555600	682820	1270300	1639100	2430000	874410	1659000	9074100	14469000	12189000	14697000	13482000	10193000	Q0ZCH9;Q9UL91;S4R460;P01766;A0A068LKR4;P01777	Q0ZCH9;Q9UL91;S4R460;P01766	4;3;2;2;1;1	1;1;1;1;1;1	0;0;0;0;0;0	6	4	1	0	2	4	4	4	2	3	1	1	1	1	1	1	0	0	0	0	0	0
Uncharacterized protein	IGL@	>tr|A0A5E4|A0A5E4_HUMAN Uncharacterized protein OS=Homo sapiens PE=2 SV=1;>tr|Q5FWF9|Q5FWF9_HUMAN IGL@ protein OS=Homo sapiens GN=IGL@ PE=1 SV=1;>tr|S6BAP8|S6BAP8_HUMAN IgG L chain OS=Homo sapiens PE=2 SV=1;>tr|S6C4Q9|S6C4Q9_HUMAN IgG L chain OS=Homo sapie	9447000	1212500	482760	620540	2206500	542180	4382500	858820	110230	43888	56412	200590	49289	398410	0	0	0	0	0	1396400	A0A5E4;Q5FWF9;S6BAP8;S6C4Q9	A0A5E4;Q5FWF9;S6BAP8;S6C4Q9	7;6;5;4	1;1;1;1	0;0;0;0	4	7	1	0	7	6	6	6	6	6	1	1	1	1	1	1	0	0	0	0	0	0
Ig lambda-3 chain C regions;Ig lambda-2 chain C regions	IGL@;DKFZp667J0810;IGLC3;IGLC2	>tr|S6BGD6|S6BGD6_HUMAN IgG L chain OS=Homo sapiens PE=1 SV=1;>tr|Q8NEJ1|Q8NEJ1_HUMAN Uncharacterized protein OS=Homo sapiens PE=2 SV=1;>tr|Q6IN99|Q6IN99_HUMAN IGL@ protein OS=Homo sapiens GN=IGL@ PE=2 SV=1;>tr|Q567P1|Q567P1_HUMAN IGL@ protein OS=Homo sapi	563140000	67275000	48685000	78395000	91968000	36655000	240160000	37543000	4485000	3245700	5226400	6131200	2443700	16011000	52415000	68873000	62830000	52702000	52755000	67615000	S6BGD6;Q8NEJ1;Q6IN99;Q567P1;Q6GMX3;Q8TCJ5;A0A075B6L0;A0A075B6K9;Q6PJR7;Q7Z2U7;P0CG06;P0CG05;S6BGF9;S6B286;S6AWE6;S6C4R7;P0CF74	S6BGD6;Q8NEJ1;Q6IN99;Q567P1;Q6GMX3;Q8TCJ5;A0A075B6L0;A0A075B6K9;Q6PJR7;Q7Z2U7;P0CG06;P0CG05;S6BGF9;S6B286;S6AWE6	9;8;7;7;7;6;6;6;6;6;6;6;5;5;5;4;3	9;8;7;7;7;6;6;6;6;6;6;6;5;5;5;4;3	1;0;0;0;0;0;0;0;0;0;0;0;0;0;0;0;0	17	9	9	1	8	7	7	8	7	7	8	7	7	8	7	7	0	0	0	1	0	0
Kininogen-1;Kininogen-1 heavy chain;T-kinin;Bradykinin;Lysyl-bradykinin;Kininogen-1 light chain;Low molecular weight growth-promoting factor	KNG1	>tr|B4DPP8|B4DPP8_HUMAN cDNA FLJ53075, highly similar to Kininogen-1 OS=Homo sapiens PE=2 SV=1;>tr|D3DNU8|D3DNU8_HUMAN Kininogen 1, isoform CRA_a OS=Homo sapiens GN=KNG1 PE=4 SV=1;>tr|B4E1C2|B4E1C2_HUMAN Kininogen 1, isoform CRA_b OS=Homo sapiens GN=KNG1 P	14234000	3856200	1716900	4931000	0	0	3730200	527190	142820	63587	182630	0	0	138160	3068200	2580800	3483400	0	0	2341400	B4DPP8;D3DNU8;B4E1C2;P01042;Q05CF8	B4DPP8;D3DNU8;B4E1C2;P01042;Q05CF8	5;5;5;5;4	5;5;5;5;4	5;5;5;5;4	5	5	5	5	5	3	4	0	0	2	5	3	4	0	0	2	5	3	4	0	0	2
Keratin, type II cytoskeletal 1	KRT1	>tr|H6VRG0|H6VRG0_HUMAN Keratin 1 OS=Homo sapiens GN=KRT1 PE=3 SV=1;>tr|H6VRF8|H6VRF8_HUMAN Keratin 1 OS=Homo sapiens GN=KRT1 PE=3 SV=1;>tr|H6VRG1|H6VRG1_HUMAN Keratin 1 OS=Homo sapiens GN=KRT1 PE=3 SV=1;>sp|P04264|K2C1_HUMAN Keratin, type II cytoskeletal	2906800000	331760000	269660000	388020000	646210000	435760000	835440000	83053000	9478800	7704600	11086000	18463000	12450000	23870000	348130000	267920000	350220000	322310000	333310000	406800000	H6VRG0;H6VRF8;H6VRG1;P04264;H6VRG3;H6VRF9;CON__P04264;CON__H-INV:HIT000016045;F8VP67;Q147W7	H6VRG0;H6VRF8;H6VRG1;P04264;H6VRG3;H6VRF9;CON__P04264	35;35;35;35;34;33;33;2;2;1	35;35;35;35;34;33;33;2;2;1	1;1;1;1;1;1;0;0;0;0	10	35	35	1	24	23	27	25	30	29	24	23	27	25	30	29	0	0	0	0	1	0
Keratin 1	KRT1	>tr|H6VRG2|H6VRG2_HUMAN Keratin 1 OS=Homo sapiens GN=KRT1 PE=3 SV=1	96340000	8885300	11256000	13721000	24772000	16955000	20751000	2752600	253870	321590	392020	707770	484420	592890	0	0	0	0	0	10838000	H6VRG2	H6VRG2	34	1	0	1	34	1	0	24	23	27	25	29	29	1	1	1	1	1	1	0	0	0	0	0	0
Keratin, type I cytoskeletal 10	KRT10	>P13645 SWISS-PROT:P13645 Tax_Id=9606 Gene_Symbol=KRT10 Keratin, type I cytoskeletal 10;>sp|P13645|K1C10_HUMAN Keratin, type I cytoskeletal 10 OS=Homo sapiens GN=KRT10 PE=1 SV=6	1587700000	172800000	137710000	226870000	387120000	238840000	424360000	56704000	6171600	4918200	8102500	13826000	8530000	15156000	186290000	159780000	196210000	182670000	197890000	210520000	CON__P13645;P13645;CON__P02535-1;B4E2P9;B4E204;CON__P05784;CON__Q148H6;CON__Q7Z3Y7;CON__Q99456;CON__Q2M2I5;Q7Z3Y7;Q99456;Q2M2I5;I6L965;F8VZY9;CON__Q14525;A0A087X2I6;CON__Q92764;C4AM86;B2RA03;A0A024RAY2;CON__Q14532;CON__Q7Z3Z0;CON__A2AB72;CON__Q497I4;A0A024R1T2;CON__Q7Z3Y8;Q14525;P05783;Q14532;Q7Z3Z0;Q92764;Q7Z3Y8	CON__P13645;P13645	31;31;9;3;3;2;2;2;2;2;2;2;2;1;1;1;1;1;1;1;1;1;1;1;1;1;1;1;1;1;1;1;1	31;31;9;3;3;2;2;2;2;2;2;2;2;1;1;1;1;1;1;1;1;1;1;1;1;1;1;1;1;1;1;1;1	26;26;6;0;0;0;1;1;0;0;1;0;0;0;0;0;0;0;0;0;0;0;1;0;0;0;1;0;0;0;1;0;1	33	31	31	26	25	23	26	29	29	28	25	23	26	29	29	28	21	19	22	24	24	24
Keratin, type I cytoskeletal 14;Keratin, type I cytoskeletal 17	KRT14;KRT17	>P02533 SWISS-PROT:P02533 Tax_Id=9606 Gene_Symbol=KRT14 Keratin, type I cytoskeletal 14;>sp|P02533|K1C14_HUMAN Keratin, type I cytoskeletal 14 OS=Homo sapiens GN=KRT14 PE=1 SV=4;>Q04695 SWISS-PROT:Q04695 Tax_Id=9606 Gene_Symbol=KRT17 Keratin, type I cytosk	27289000	2013100	1245000	4485500	9305100	3659800	6580200	802610	59210	36618	131930	273680	107640	193540	3015000	2002500	3707100	3412100	3841200	2487800	CON__P02533;P02533;CON__Q04695;CON__Q9QWL7;Q04695;A0A024R1X6;F5GWP8;Q14666;CON__Q6IFX2;Q13092;K7ESE1	CON__P02533;P02533;CON__Q04695;CON__Q9QWL7;Q04695;A0A024R1X6;F5GWP8	9;9;7;7;7;5;5;4;4;2;1	6;6;4;4;4;5;4;4;3;2;1	4;4;2;2;2;3;2;2;1;1;1	11	9	6	4	5	4	6	7	7	8	3	2	4	4	4	6	2	1	2	2	2	4
Keratin, type I cytoskeletal 16	KRT16	>P08779 SWISS-PROT:P08779 Tax_Id=9606 Gene_Symbol=KRT16 Keratin, type I cytoskeletal 16;>sp|P08779|K1C16_HUMAN Keratin, type I cytoskeletal 16 OS=Homo sapiens GN=KRT16 PE=1 SV=4;>tr|B4DWU0|B4DWU0_HUMAN cDNA FLJ56791, highly similar to Keratin, type I cytos	3489600	0	0	397010	1302800	598200	1191600	105740	0	0	12031	39477	18127	36109	0	0	0	1058700	0	0	CON__P08779;P08779;B4DWU0;B4E2J5	CON__P08779;P08779;B4DWU0;B4E2J5	7;7;5;5	2;2;1;1	2;2;1;1	4	7	2	2	3	3	5	7	6	5	0	0	1	2	1	1	0	0	1	2	1	1
Keratin, type II cytoskeletal 2 epidermal	KRT2	>sp|P35908|K22E_HUMAN Keratin, type II cytoskeletal 2 epidermal OS=Homo sapiens GN=KRT2 PE=1 SV=2	340710000	34968000	30321000	48867000	70122000	52031000	104400000	7923500	813210	705140	1136500	1630700	1210000	2427900	36708000	31606000	41482000	33961000	35961000	46879000	P35908	P35908	24	20	1	1	24	20	1	16	14	15	16	19	21	13	11	12	13	16	17	0	0	0	0	1	1
Keratin, type II cytoskeletal 5	KRT5	>P13647 SWISS-PROT:P13647 Tax_Id=9606 Gene_Symbol=KRT5 Keratin, type II cytoskeletal 5;>sp|P13647|K2C5_HUMAN Keratin, type II cytoskeletal 5 OS=Homo sapiens GN=KRT5 PE=1 SV=3;>tr|B4E1T1|B4E1T1_HUMAN cDNA FLJ54081, highly similar to Keratin, type II cytoske	12821000	596500	0	774610	1705900	2134700	7609400	366320	17043	0	22132	48739	60991	217410	775990	0	0	1051400	1324800	2168800	CON__P13647;P13647;B4E1T1;B4DL32;F8W0C6;H0YI76;CON__Q5XKE5;CON__Q01546;Q5XKE5;H0YIN9;CON__P07744;H0YID6;F8VV57;CON__REFSEQ:XP_932229	CON__P13647;P13647;B4E1T1;B4DL32	13;13;12;8;6;6;5;5;5;4;4;1;1;1	5;5;4;4;0;4;0;0;0;2;0;0;1;0	4;4;3;3;0;3;0;0;0;1;0;0;1;0	14	13	5	4	6	4	6	9	9	12	2	0	1	4	4	5	1	0	1	3	3	4
Keratin, type II cytoskeletal 6B;Keratin, type II cytoskeletal 6C;Keratin, type II cytoskeletal 6A	KRT6B;KRT6C;KRT6A	>sp|P04259|K2C6B_HUMAN Keratin, type II cytoskeletal 6B OS=Homo sapiens GN=KRT6B PE=1 SV=5;>tr|B4DWU6|B4DWU6_HUMAN cDNA FLJ51361, highly similar to Keratin, type II cytoskeletal 6A OS=Homo sapiens PE=2 SV=1;>tr|B4DRR0|B4DRR0_HUMAN cDNA FLJ53910, highly sim	15607000	845600	818470	1811700	5411600	2373900	4345900	433530	23489	22735	50324	150320	65941	120720	1736700	0	2211300	2838100	1431000	1870500	P04259;B4DWU6;B4DRR0;CON__P48668;CON__P04259;CON__P02538;A8K2I0;P48668;P02538;B4DRU6;B2R853;B4DKV4;B4DRY0;CON__Q8VED5;CON__P12035;P12035;Q01546;B4DRW1;B4DRR7;B4DKJ0;B4DRS2;CON__P19013;P19013	P04259;B4DWU6;B4DRR0;CON__P48668;CON__P04259;CON__P02538;A8K2I0;P48668;P02538;B4DRU6;B2R853;B4DKV4;B4DRY0;CON__Q8VED5	13;12;12;12;12;12;12;12;12;11;10;8;8;7;6;6;6;2;2;2;2;2;2	5;5;5;5;5;5;5;5;5;4;4;3;4;2;2;2;1;0;0;0;0;0;0	1;1;1;1;1;1;1;1;1;0;1;0;1;0;0;0;0;0;0;0;0;0;0	23	13	5	1	7	6	8	10	8	10	2	1	2	4	2	3	1	0	1	1	1	1
Keratin, type II cytoskeletal 72;Keratin, type II cytoskeletal 71;Keratin, type II cytoskeletal 74;Keratin, type II cytoskeletal 73	KRT74;KRT72;KRT71;KRT73	>Q14CN4-1 SWISS-PROT:Q14CN4-1 Tax_Id=9606 Gene_Symbol=KRT72 Isoform 1 of Keratin, type II cytoskeletal 72;>Q6IME9 TREMBL:Q6IME9 Tax_Id=10090 Gene_Symbol=Krt72 Type-II keratin Kb35;>Q3SY84 SWISS-PROT:Q3SY84 Tax_Id=9606 Gene_Symbol=KRT71 Keratin, type II cyt	364370	0	0	0	0	0	364370	10121	0	0	0	0	0	10121	0	0	0	0	0	343960	CON__Q14CN4-1;CON__Q6IME9;CON__Q3SY84;CON__Q7RTS7;CON__Q32MB2;F8W1S1;Q14CN4;Q3SY84;Q7RTS7;Q86Y46;H0YIG3	CON__Q14CN4-1;CON__Q6IME9;CON__Q3SY84;CON__Q7RTS7;CON__Q32MB2;F8W1S1;Q14CN4;Q3SY84;Q7RTS7;Q86Y46	3;3;3;3;3;3;3;3;3;3;1	1;1;1;1;1;1;1;1;1;1;1	1;1;1;1;1;1;1;1;1;1;1	11	3	1	1	0	1	2	1	1	2	0	0	1	0	0	1	0	0	1	0	0	1
Keratin, type II cytoskeletal 75	KRT75	>O95678 SWISS-PROT:O95678 Tax_Id=9606 Gene_Symbol=KRT75 Keratin, type II cytoskeletal 75;>sp|O95678|K2C75_HUMAN Keratin, type II cytoskeletal 75 OS=Homo sapiens GN=KRT75 PE=1 SV=2	999720	0	0	0	0	999720	0	28563	0	0	0	0	28563	0	0	0	0	0	1246100	0	CON__O95678;O95678	CON__O95678;O95678	8;8	1;1	1;1	2	8	1	1	2	3	3	4	4	5	0	0	0	0	1	0	0	0	0	0	1	0
Keratin, type II cuticular Hb3;Keratin, type II cuticular Hb6;Keratin, type II cuticular Hb1;Putative keratin-87 protein;Keratin, type II cuticular Hb5	KRT83;KRT86;KRT81;KRT87P;KRT85	>tr|A0JNT2|A0JNT2_HUMAN KRT83 protein OS=Homo sapiens GN=KRT83 PE=2 SV=1;>Q6NT21 TREMBL:Q6NT21 Keratin, hair, basic, 3 - Homo sapiens (Human).;>P78385 SWISS-PROT:P78385 Keratin, type II cuticular Hb3 (Hair keratin, type II Hb3) - Homo sapiens (Human).;>sp|	2963400	0	0	0	0	2082800	880590	95594	0	0	0	0	67188	28406	0	0	0	0	2596200	0	A0JNT2;CON__Q6NT21;CON__P78385;P78385;A0A087X106;CON__O43790;B4DN72;A8K872;CON__Q14533;O43790;Q14533;CON__P78386;A6NCN2;P78386;F5GYI5;B7Z7N3;CON__Q61726	A0JNT2;CON__Q6NT21;CON__P78385;P78385;A0A087X106;CON__O43790;B4DN72;A8K872;CON__Q14533;O43790;Q14533;CON__P78386;A6NCN2;P78386	5;5;5;5;4;4;4;4;4;4;4;3;3;3;2;2;2	4;4;4;4;3;3;3;3;3;3;3;2;3;2;2;2;1	3;3;3;3;2;2;2;2;2;2;2;1;3;1;1;1;1	17	5	4	3	0	0	0	0	4	2	0	0	0	0	4	1	0	0	0	0	3	1
Keratin, type I cytoskeletal 9	KRT9	>P35527 SWISS-PROT:P35527 Tax_Id=9606 Gene_Symbol=KRT9 Keratin, type I cytoskeletal 9;>sp|P35527|K1C9_HUMAN Keratin, type I cytoskeletal 9 OS=Homo sapiens GN=KRT9 PE=1 SV=3;>tr|K7EQQ3|K7EQQ3_HUMAN Keratin, type I cytoskeletal 9 OS=Homo sapiens GN=KRT9 PE=1	850210000	97680000	65234000	111930000	173740000	131560000	270070000	28340000	3256000	2174500	3730900	5791400	4385300	9002300	84592000	84947000	110260000	86059000	101150000	130520000	CON__P35527;P35527;K7EQQ3	CON__P35527;P35527;K7EQQ3	21;21;11	20;20;11	20;20;11	3	21	20	20	15	13	15	15	17	19	14	12	14	14	16	18	14	12	14	14	16	18
Keratin, type I cuticular Ha1;Keratin, type I cuticular Ha7;Keratin, type I cuticular Ha8;Keratin, type I cuticular Ha6	KRTHA7;KRT31;KRT37;KRT38;KRT36	>A2A5Y0 TREMBL:A2A5Y0 Tax_Id=10090 Gene_Symbol=Krt31 keratin complex 1, acidic, gene 1;>REFSEQ:XP_986630 Tax_Id=10090 Gene_Symbol=Krt33b keratin complex 1, acidic, gene 3;>Q9D646 TREMBL:Q9D646 Tax_Id=10090 Gene_Symbol=Krt34 10 days neonate skin cDNA, RIKEN	3046500	0	0	0	0	1202600	1843900	101550	0	0	0	0	40087	61463	0	0	0	0	1499000	0	CON__A2A5Y0;CON__REFSEQ:XP_986630;CON__Q9D646;Q6A165;CON__Q9UE12;CON__Q15323;CON__O76015;CON__O76013;CON__O76014;Q15323;O76014;O76015;O76013;CON__Q6IFU5;B7ZM39;Q6A162	CON__A2A5Y0;CON__REFSEQ:XP_986630;CON__Q9D646;Q6A165;CON__Q9UE12;CON__Q15323;CON__O76015;CON__O76013;CON__O76014;Q15323;O76014;O76015;O76013	4;3;2;2;2;2;2;2;2;2;2;2;2;1;1;1	3;2;2;1;1;1;1;1;1;1;1;1;1;1;1;1	3;2;2;1;1;1;1;1;1;1;1;1;1;1;1;1	16	4	3	3	1	1	1	1	3	2	0	0	0	0	2	1	0	0	0	0	2	1
Lipocalin-1	LCN1	>tr|A0A024R8D7|A0A024R8D7_HUMAN Lipocalin 1 (Tear prealbumin), isoform CRA_a OS=Homo sapiens GN=LCN1 PE=4 SV=1;>sp|P31025|LCN1_HUMAN Lipocalin-1 OS=Homo sapiens GN=LCN1 PE=1 SV=1	9605700	0	636380	8752700	216590	0	0	960570	0	63638	875270	21659	0	0	0	0	5297300	0	0	0	A0A024R8D7;P31025;Q5VSP4	A0A024R8D7;P31025	6;6;2	6;6;2	6;6;2	3	6	6	6	0	1	4	1	0	0	0	1	4	1	0	0	0	1	4	1	0	0
Galectin-3-binding protein	LGALS3BP	>tr|B4DVE1|B4DVE1_HUMAN cDNA FLJ53478, highly similar to Galectin-3-binding protein OS=Homo sapiens PE=2 SV=1;>sp|Q08380|LG3BP_HUMAN Galectin-3-binding protein OS=Homo sapiens GN=LGALS3BP PE=1 SV=1;>tr|B4DI70|B4DI70_HUMAN cDNA FLJ53509, highly similar to G	1267500	0	0	0	181230	263390	822890	43707	0	0	0	6249.2	9082.5	28375	0	0	0	0	0	743300	B4DVE1;Q08380;B4DI70;B4DWA8;B3KP88;B4DDG4;K7EJY8;K7ESM3;K7EKQ5;K7EP36	B4DVE1;Q08380;B4DI70;B4DWA8;B3KP88;B4DDG4	3;3;2;2;2;2;1;1;1;1	3;3;2;2;2;2;1;1;1;1	3;3;2;2;2;2;1;1;1;1	10	3	3	3	0	0	0	1	1	3	0	0	0	1	1	3	0	0	0	1	1	3
Leucine-rich alpha-2-glycoprotein	LRG1;HMFT1766	>sp|P02750|A2GL_HUMAN Leucine-rich alpha-2-glycoprotein OS=Homo sapiens GN=LRG1 PE=1 SV=2;>tr|B4E1I8|B4E1I8_HUMAN cDNA FLJ54228, highly similar to Leucine-rich alpha-2-glycoprotein OS=Homo sapiens PE=2 SV=1;>tr|Q68CK4|Q68CK4_HUMAN Leucine-rich alpha-2-glyc	13479000	3309200	1781700	2851600	2206600	491480	2838400	586040	143880	77465	123980	95939	21369	123410	3243000	2160500	2574900	2101600	2067000	2020100	P02750;B4E1I8;Q68CK4	P02750;B4E1I8;Q68CK4	8;7;7	8;7;7	8;7;7	3	8	8	8	6	5	5	3	2	4	6	5	5	3	2	4	6	5	5	3	2	4
Lactotransferrin;Lactoferricin-H;Kaliocin-1;Lactoferroxin-A;Lactoferroxin-B;Lactoferroxin-C	LTF;HEL110	>tr|Q19KS2|Q19KS2_HUMAN Lactoferrin (Fragment) OS=Homo sapiens PE=2 SV=1;>tr|B2MV14|B2MV14_HUMAN Truncated lactoferrin OS=Homo sapiens GN=LTF PE=3 SV=1;>tr|E7EQB2|E7EQB2_HUMAN Lactotransferrin (Fragment) OS=Homo sapiens GN=LTF PE=1 SV=1;>tr|B3KSL2|B3KSL2_H	4253300	550280	0	3282300	420760	0	0	170130	22011	0	131290	16830	0	0	0	0	1996800	0	0	0	Q19KS2;B2MV14;E7EQB2;B3KSL2;E7ER44;Q2TUW9;V9HWI4;W8QEY1;Q5EK51;B3VMW0;A8K494;P02788;B7ZAL5;Q8IX02;B4E1L2;C9JCF5	Q19KS2;B2MV14;E7EQB2;B3KSL2;E7ER44;Q2TUW9;V9HWI4;W8QEY1;Q5EK51;B3VMW0;A8K494;P02788;B7ZAL5;Q8IX02	4;4;4;4;4;4;4;4;4;4;4;4;3;2;1;1	4;4;4;4;4;4;4;4;4;4;4;4;3;2;1;1	4;4;4;4;4;4;4;4;4;4;4;4;3;2;1;1	16	4	4	4	2	0	3	1	0	0	2	0	3	1	0	0	2	0	3	1	0	0
Lysozyme C	LYZ	>tr|B2R4C5|B2R4C5_HUMAN C-type lysozyme OS=Homo sapiens GN=LYZ PE=2 SV=1;>sp|P61626|LYSC_HUMAN Lysozyme C OS=Homo sapiens GN=LYZ PE=1 SV=1	10178000	0	0	9946400	231200	0	0	925230	0	0	904210	21018	0	0	0	0	0	323680	0	0	B2R4C5;P61626;F8VV32	B2R4C5;P61626	5;5;2	5;5;2	5;5;2	3	5	5	5	1	0	4	1	0	0	1	0	4	1	0	0	1	0	4	1	0	0
Epididymal secretory protein E1	NPC2	>tr|G3V2V8|G3V2V8_HUMAN Epididymal secretory protein E1 (Fragment) OS=Homo sapiens GN=NPC2 PE=1 SV=1;>tr|J3KMY5|J3KMY5_HUMAN Epididymal secretory protein E1 OS=Homo sapiens GN=NPC2 PE=1 SV=1;>tr|Q53HV6|Q53HV6_HUMAN Niemann-Pick disease, type C2 variant (Fr	4059500	835770	562150	1142800	318480	367490	832800	507440	104470	70269	142850	39809	45936	104100	0	0	848190	0	0	0	G3V2V8;J3KMY5;Q53HV6;A0A024R6C0;H0YIZ1;G3V3E8;E7EMS2;B4DV10;G3V3D1;P61916;B2R4S5	G3V2V8;J3KMY5;Q53HV6;A0A024R6C0;H0YIZ1;G3V3E8;E7EMS2;B4DV10;G3V3D1;P61916;B2R4S5	2;2;2;2;2;2;2;2;2;2;1	2;2;2;2;2;2;2;2;2;2;1	2;2;2;2;2;2;2;2;2;2;1	11	2	2	2	1	1	2	1	1	1	1	1	2	1	1	1	1	1	2	1	1	1
Opticin	OPTC	>sp|Q9UBM4|OPT_HUMAN Opticin OS=Homo sapiens GN=OPTC PE=1 SV=1;>tr|Q66MN3|Q66MN3_HUMAN Opticin (Fragment) OS=Homo sapiens GN=OPTC PE=4 SV=1	25866000	3022100	2635000	6194800	5504100	3010600	5499300	1989700	232470	202690	476520	423390	231590	423030	3100600	2931600	5106000	5040300	4776600	4959100	Q9UBM4;Q66MN3;Q5T2G3	Q9UBM4;Q66MN3	4;2;1	4;2;1	4;2;1	3	4	4	4	4	3	4	3	3	3	4	3	4	3	3	3	4	3	4	3	3	3
Alpha-1-acid glycoprotein 2	ORM2	>sp|P19652|A1AG2_HUMAN Alpha-1-acid glycoprotein 2 OS=Homo sapiens GN=ORM2 PE=1 SV=2	79773000	12665000	11283000	11371000	23616000	8813900	12024000	6136400	974210	867950	874710	1816600	677990	924910	15636000	12681000	14355000	14201000	14342000	12736000	P19652	P19652	8	4	4	1	8	4	4	5	5	6	6	5	6	2	3	2	3	2	3	2	3	2	3	2	3
Prolactin-inducible protein	PIP	>sp|P12273|PIP_HUMAN Prolactin-inducible protein OS=Homo sapiens GN=PIP PE=1 SV=1	1604400	0	0	986420	617990	0	0	133700	0	0	82202	51499	0	0	0	0	0	751560	0	0	P12273	P12273	2	2	2	1	2	2	2	0	0	1	2	0	0	0	0	1	2	0	0	0	0	1	2	0	0
Plasminogen;Plasmin heavy chain A;Activation peptide;Angiostatin;Plasmin heavy chain A, short form;Plasmin light chain B	PLG	>sp|P00747|PLMN_HUMAN Plasminogen OS=Homo sapiens GN=PLG PE=1 SV=2;>tr|B2R7F8|B2R7F8_HUMAN cDNA, FLJ93426, highly similar to Homo sapiens plasminogen (PLG), mRNA OS=Homo sapiens PE=2 SV=1;>tr|B4DPH4|B4DPH4_HUMAN cDNA FLJ58778, highly similar to Plasminogen	15523000	0	0	1589900	1796500	4404300	7731900	330270	0	0	33828	38224	93708	164510	0	0	1578400	0	4918100	6133700	P00747;B2R7F8;B4DPH4;Q68DS2;CON__P06868;Q5TEH5;A6PVI2	P00747;B2R7F8;B4DPH4	16;15;10;6;2;1;1	16;15;10;6;2;1;1	16;15;10;6;2;1;1	7	16	16	16	0	0	2	2	6	14	0	0	2	2	6	14	0	0	2	2	6	14
Prostaglandin-H2 D-isomerase	PTGDS	>tr|A0A024R8G3|A0A024R8G3_HUMAN Prostaglandin D2 synthase 21kDa (Brain), isoform CRA_a OS=Homo sapiens GN=PTGDS PE=3 SV=1;>sp|P41222|PTGDS_HUMAN Prostaglandin-H2 D-isomerase OS=Homo sapiens GN=PTGDS PE=1 SV=1;>tr|H0Y5A1|H0Y5A1_HUMAN Prostaglandin-H2 D-isom	769290000	150320000	96180000	160270000	130040000	36428000	196040000	76929000	15032000	9618000	16027000	13004000	3642800	19604000	88047000	141490000	121190000	64219000	66272000	54807000	A0A024R8G3;P41222;H0Y5A1;Q5SQ11	A0A024R8G3;P41222;H0Y5A1;Q5SQ11	7;7;5;4	7;7;5;4	7;7;5;4	4	7	7	7	6	3	4	6	4	5	6	3	4	6	4	5	6	3	4	6	4	5
Phosphorylase;Glycogen phosphorylase, muscle form;Glycogen phosphorylase, brain form;Glycogen phosphorylase, liver form	PYGM;PYGL;PYGB	>tr|B4DRW6|B4DRW6_HUMAN Alpha-1,4 glucan phosphorylase OS=Homo sapiens PE=2 SV=1;>tr|B2RB32|B2RB32_HUMAN Alpha-1,4 glucan phosphorylase OS=Homo sapiens PE=2 SV=1;>sp|P11217|PYGM_HUMAN Glycogen phosphorylase, muscle form OS=Homo sapiens GN=PYGM PE=1 SV=6;>t	2180700	2180700	0	0	0	0	0	38258	38258	0	0	0	0	0	4099000	0	0	0	0	0	B4DRW6;B2RB32;P11217;B4DSD8;E9PK47;B2R825;Q59GM9;P11216;P06737	B4DRW6;B2RB32;P11217;B4DSD8;E9PK47;B2R825;Q59GM9;P11216;P06737	2;2;2;1;1;1;1;1;1	2;2;2;1;1;1;1;1;1	2;2;2;1;1;1;1;1;1	9	2	2	2	2	0	0	0	0	0	2	0	0	0	0	0	2	0	0	0	0	0
Retinol-binding protein 3	RBP3	>sp|P10745|RET3_HUMAN Retinol-binding protein 3 OS=Homo sapiens GN=RBP3 PE=1 SV=2	27501000	2110400	5574600	4733400	1932200	3614600	9535600	561240	43070	113770	96601	39433	73767	194600	3001600	4363800	2938300	2324300	3326000	5272300	P10745	P10745	7	7	7	1	7	7	7	3	5	5	2	5	7	3	5	5	2	5	7	3	5	5	2	5	7
Retinol-binding protein 4;Plasma retinol-binding protein(1-182);Plasma retinol-binding protein(1-181);Plasma retinol-binding protein(1-179);Plasma retinol-binding protein(1-176)	RBP4	>tr|Q5VY30|Q5VY30_HUMAN Retinol binding protein 4, plasma, isoform CRA_b OS=Homo sapiens GN=RBP4 PE=1 SV=2;>sp|P02753|RET4_HUMAN Retinol-binding protein 4 OS=Homo sapiens GN=RBP4 PE=1 SV=3	19833000	3248700	869520	2722200	2122100	2236200	8634000	1983300	324870	86952	272220	212210	223620	863400	2075400	1263600	2291800	1739000	3804500	1925400	Q5VY30;P02753	Q5VY30;P02753	5;5	5;5	5;5	2	5	5	5	4	3	3	2	3	4	4	3	3	2	3	4	4	3	3	2	3	4
Mammaglobin-B	SCGB2A1	>sp|O75556|SG2A1_HUMAN Mammaglobin-B OS=Homo sapiens GN=SCGB2A1 PE=1 SV=1	897900	0	0	0	897900	0	0	149650	0	0	0	149650	0	0	0	0	0	741500	0	0	O75556	O75556	1	1	1	1	1	1	1	0	0	0	1	0	0	0	0	0	1	0	0	0	0	0	1	0	0
Alpha-1-antitrypsin;Short peptide from AAT	SERPINA1	>tr|E9KL23|E9KL23_HUMAN Epididymis secretory sperm binding protein Li 44a OS=Homo sapiens PE=2 SV=1;>sp|P01009|A1AT_HUMAN Alpha-1-antitrypsin OS=Homo sapiens GN=SERPINA1 PE=1 SV=3	2262700000	294330000	181930000	418670000	450000000	271380000	646370000	94278000	12264000	7580500	17445000	18750000	11307000	26932000	497390000	218910000	341310000	379750000	311560000	303540000	E9KL23;P01009;Q3I0J7;A6YP93;Q2L9S7	E9KL23;P01009	32;32;6;6;6	32;32;6;6;6	1;1;1;1;1	5	32	32	1	29	25	28	30	25	29	29	25	28	30	25	29	1	1	1	1	1	1
Serpin peptidase inhibitor, clade A	SERPINA1	>tr|A0A024R6I7|A0A024R6I7_HUMAN Serpin peptidase inhibitor, clade A (Alpha-1 antiproteinase, antitrypsin), member 1, isoform CRA_a OS=Homo sapiens GN=SERPINA1 PE=3 SV=1;>tr|Q13747|Q13747_HUMAN Alpha-1 antitrypsin (Fragment) OS=Homo sapiens PE=2 SV=1	34606000	8279800	0	7876300	7676800	0	10773000	1441900	344990	0	328180	319870	0	448880	14020000	0	7418600	6467000	0	5792700	A0A024R6I7;Q13747;G3V2B9;Q9P173;B2D098;C5J0G2;A7L8C6;A7L8C5;C1KH65;G3V544;G3V5R8;G3V387;S4UD68;P20848	A0A024R6I7;Q13747	32;22;8;8;4;4;3;3;3;3;2;2;1;1	1;0;0;0;0;0;0;0;0;0;0;0;0;0	1;0;0;0;0;0;0;0;0;0;0;0;0;0	14	32	1	1	29	24	28	30	24	29	1	0	1	1	0	1	1	0	1	1	0	1
Alpha-1-antichymotrypsin;Alpha-1-antichymotrypsin His-Pro-less	SERPINA3	>tr|A0A024R6P0|A0A024R6P0_HUMAN Serpin peptidase inhibitor, clade A (Alpha-1 antiproteinase, antitrypsin), member 3, isoform CRA_c OS=Homo sapiens GN=SERPINA3 PE=3 SV=1;>tr|B3KS79|B3KS79_HUMAN cDNA FLJ35730 fis, clone TESTI2003131, highly similar to ALPHA-	169920000	33590000	27085000	35159000	24425000	20463000	29202000	7388000	1460400	1177600	1528600	1061900	889680	1269700	27429000	27036000	28469000	17839000	22327000	18070000	A0A024R6P0;B3KS79;P01011;G3V3A0;G3V595;A0A087WY93	A0A024R6P0;B3KS79;P01011;G3V3A0;G3V595	12;12;12;7;7;1	12;12;12;7;7;1	12;12;12;7;7;1	6	12	12	12	10	10	8	5	5	6	10	10	8	5	5	6	10	10	8	5	5	6
Corticosteroid-binding globulin	SERPINA6	>tr|B2R9F2|B2R9F2_HUMAN cDNA, FLJ94361, highly similar to Homo sapiens serine (or cysteine) proteinase inhibitor, clade A(alpha-1 antiproteinase, antitrypsin), member 6 (SERPINA6), mRNA OS=Homo sapiens PE=2 SV=1;>sp|P08185|CBG_HUMAN Corticosteroid-binding	5809600	872300	2720800	1565500	651090	0	0	341740	51312	160050	92087	38299	0	0	1606500	2019700	1758000	0	0	0	B2R9F2;P08185;G3V4V7;G3V350	B2R9F2;P08185	4;4;1;1	4;4;1;1	4;4;1;1	4	4	4	4	2	4	2	1	0	0	2	4	2	1	0	0	2	4	2	1	0	0
Thyroxine-binding globulin	SERPINA7	>Q9TT36 SWISS-PROT:Q9TT36 (Bos taurus) Thyroxine-binding globulin precursor;>sp|P05543|THBG_HUMAN Thyroxine-binding globulin OS=Homo sapiens GN=SERPINA7 PE=1 SV=2	685370	265570	419790	0	0	0	0	31153	12072	19082	0	0	0	0	356900	0	0	0	0	0	CON__Q9TT36;P05543	CON__Q9TT36;P05543	2;2	2;2	2;2	2	2	2	2	1	2	0	1	0	0	1	2	0	1	0	0	1	2	0	1	0	0
Antithrombin-III	SERPINC1	>tr|A0A024R944|A0A024R944_HUMAN Serpin peptidase inhibitor, clade C (Antithrombin), member 1, isoform CRA_a OS=Homo sapiens GN=SERPINC1 PE=3 SV=1;>sp|P01008|ANT3_HUMAN Antithrombin-III OS=Homo sapiens GN=SERPINC1 PE=1 SV=1;>tr|Q8TCE1|Q8TCE1_HUMAN Antithrom	131670000	21660000	20091000	30089000	15381000	14646000	29799000	4388900	721990	669710	1003000	512690	488210	993300	21973000	17196000	20660000	11582000	18752000	18623000	A0A024R944;P01008;Q8TCE1;Q9UE54;CON__P41361;Q8J001;Q9UBW9;Q8IZZ9;Q8IZZ8;Q8J000	A0A024R944;P01008;Q8TCE1	13;13;7;4;4;2;2;2;2;1	13;13;7;4;4;2;2;2;2;1	13;13;7;4;4;2;2;2;2;1	10	13	13	13	10	10	10	6	7	7	10	10	10	6	7	7	10	10	10	6	7	7
Pigment epithelium-derived factor	SERPINF1	>sp|P36955|PEDF_HUMAN Pigment epithelium-derived factor OS=Homo sapiens GN=SERPINF1 PE=1 SV=4	1349000000	186120000	205120000	275250000	271030000	138040000	273420000	64237000	8862900	9767700	13107000	12906000	6573400	13020000	310790000	279480000	306130000	167460000	192560000	199250000	P36955;I3L4N7;I3L107;I3L4Z0;CON__Q95121;I3L4F9;I3L2R7;I3L3Z3;I3L425;I3L1U4	P36955	18;6;5;5;5;4;4;3;1;1	18;6;5;5;5;4;4;3;1;1	18;6;5;5;5;4;4;3;1;1	10	18	18	18	17	18	18	18	17	18	17	18	18	18	17	18	17	18	18	18	17	18
Plasma protease C1 inhibitor	SERPING1	>tr|Q5UGI6|Q5UGI6_HUMAN Serine/cysteine proteinase inhibitor clade G member 1 splice variant 2 (Fragment) OS=Homo sapiens GN=SERPING1 PE=2 SV=1;>tr|E9KL26|E9KL26_HUMAN Epididymis tissue protein Li 173 OS=Homo sapiens PE=2 SV=1;>sp|P05155|IC1_HUMAN Plasma p	159430000	24751000	26405000	28071000	21285000	25547000	33377000	8391300	1302700	1389700	1477400	1120300	1344600	1756700	17330000	14473000	16922000	26265000	29360000	22093000	Q5UGI6;E9KL26;P05155;H9KV48;E9PGN7;H0YCA1	Q5UGI6;E9KL26;P05155;H9KV48;E9PGN7	10;10;10;9;9;1	10;10;10;9;9;1	10;10;10;9;9;1	6	10	10	10	8	6	7	9	10	9	8	6	7	9	10	9	8	6	7	9	10	9
Neuroserpin	SERPINI1	>sp|Q99574|NEUS_HUMAN Neuroserpin OS=Homo sapiens GN=SERPINI1 PE=1 SV=1;>tr|H7C5T9|H7C5T9_HUMAN Neuroserpin (Fragment) OS=Homo sapiens GN=SERPINI1 PE=3 SV=1	1799200	349570	149470	776090	315280	0	208750	85674	16646	7117.6	36957	15013	0	9940.3	453030	0	743450	0	0	0	Q99574;H7C5T9	Q99574;H7C5T9	2;1	2;1	2;1	2	2	2	2	2	1	2	1	0	1	2	1	2	1	0	1	2	1	2	1	0	1
Ig alpha-1 chain C region;Ig alpha-2 chain C region	SNC73;DKFZp686G21220;DKFZp686J11235;IGHA1;DKFZp686K18196;DKFZp686L19235;DKFZp686K04218;IGH@;DKFZp686C02218;IGHA2	>tr|Q96K68|Q96K68_HUMAN cDNA FLJ14473 fis, clone MAMMA1001080, highly similar to Homo sapiens SNC73 protein (SNC73) mRNA OS=Homo sapiens PE=2 SV=1;>tr|Q9UP60|Q9UP60_HUMAN SNC73 protein OS=Homo sapiens GN=SNC73 PE=2 SV=1;>tr|Q8NCL6|Q8NCL6_HUMAN cDNA FLJ9017	217410000	18448000	28227000	25605000	43465000	35390000	66273000	9058600	768660	1176100	1066900	1811000	1474600	2761400	19768000	25494000	17810000	23882000	30197000	30974000	Q96K68;Q9UP60;Q8NCL6;Q6N090;Q6MZW0;P01876;Q6ZW64;Q96DK0;Q8WY24;Q6N092;Q6MZV6;Q7Z379;Q6P089;Q7Z374;P01877;A0A075B6N7	Q96K68;Q9UP60;Q8NCL6;Q6N090;Q6MZW0;P01876;Q6ZW64;Q96DK0;Q8WY24;Q6N092;Q6MZV6;Q7Z379;Q6P089;Q7Z374;P01877	10;9;9;9;9;9;8;8;8;8;6;5;5;5;5;4	9;9;9;9;9;9;8;8;8;8;5;5;5;5;5;4	4;4;4;4;4;4;4;4;3;4;0;0;0;0;0;0	16	10	9	4	8	10	8	7	6	6	8	9	7	6	6	6	3	4	4	3	3	3
T-box transcription factor TBX20	TBX20	>sp|Q9UMR3|TBX20_HUMAN T-box transcription factor TBX20 OS=Homo sapiens GN=TBX20 PE=1 SV=4	83477000	16049000	19280000	0	7583200	18356000	22210000	3478200	668710	803320	0	315970	764820	925410	17387000	0	0	0	0	0	Q9UMR3	Q9UMR3	1	1	1	1	1	1	1	1	1	0	1	1	1	1	1	0	1	1	1	1	1	0	1	1	1
Serotransferrin	TF	>sp|P02787|TRFE_HUMAN Serotransferrin OS=Homo sapiens GN=TF PE=1 SV=3;>tr|Q06AH7|Q06AH7_HUMAN Transferrin OS=Homo sapiens GN=TF PE=2 SV=1	13594000000	2169500000	2770300000	2105500000	1715800000	1768900000	3064100000	302090000	48211000	61562000	46789000	38129000	39309000	68091000	1045200000	1023800000	1050800000	1117500000	1225600000	1016400000	P02787;Q06AH7;A0PJA6;B4DEX9;C9JVG0	P02787;Q06AH7	57;55;12;12;8	57;55;12;12;8	1;0;0;0;0	5	57	57	1	47	54	50	51	51	48	47	54	50	51	51	48	0	1	1	1	1	1
Titin	TTN	>tr|D3DPF9|D3DPF9_HUMAN Titin, isoform CRA_b OS=Homo sapiens GN=TTN PE=4 SV=1;>tr|A0A0A0MRA3|A0A0A0MRA3_HUMAN Titin OS=Homo sapiens GN=TTN PE=4 SV=1;>tr|C0JYZ2|C0JYZ2_HUMAN Titin OS=Homo sapiens GN=TTN PE=4 SV=1;>tr|D3DPG0|D3DPG0_HUMAN Titin, isoform CRA_a	21306000	4770400	3388300	9540000	0	0	3607000	11726	2625.4	1864.8	5250.4	0	0	1985.1	0	0	7969600	0	0	0	D3DPF9;A0A0A0MRA3;C0JYZ2;D3DPG0;A0A0A0MTS7;Q8WZ42	D3DPF9;A0A0A0MRA3;C0JYZ2;D3DPG0;A0A0A0MTS7;Q8WZ42	3;3;3;3;3;3	3;3;3;3;3;3	3;3;3;3;3;3	6	3	3	3	1	1	2	0	0	1	1	1	2	0	0	1	1	1	2	0	0	1
Ig kappa chain V-I region EU;Ig kappa chain V-I region CAR	V<kappa>1;IGKV1-5	>tr|A0N5G1|A0N5G1_HUMAN Rheumatoid factor C6 light chain (Fragment) OS=Homo sapiens GN=V<kappa>1 PE=2 SV=1;>sp|P01598|KV106_HUMAN Ig kappa chain V-I region EU OS=Homo sapiens PE=1 SV=1;>tr|A0A075B6S8|A0A075B6S8_HUMAN Ig kappa chain V-I region HK102 (Fragme	6067700	696780	0	345750	1233900	0	3791300	1213500	139360	0	69151	246780	0	758260	0	0	0	0	0	1058300	A0N5G1;P01598;A0A075B6S8;P01596	A0N5G1;P01598;A0A075B6S8;P01596	2;2;1;1	2;2;1;1	2;2;1;1	4	2	2	2	1	0	1	1	0	2	1	0	1	1	0	2	1	0	1	1	0	2
Rheumatoid factor D5 light chain (Fragment)	V<kappa>3	>tr|A0N5G5|A0N5G5_HUMAN Rheumatoid factor D5 light chain (Fragment) OS=Homo sapiens GN=V<kappa>3 PE=2 SV=1;>tr|B1N7B8|B1N7B8_HUMAN Cryocrystalglobulin CC1 kappa light chain variable region (Fragment) OS=Homo sapiens PE=2 SV=1	26351000	3237300	2194300	4202500	5638200	1037200	10041000	2927900	359700	243810	466950	626470	115240	1115700	0	0	0	3207800	0	0	A0N5G5;B1N7B8	A0N5G5;B1N7B8	2;1	1;1	1;1	2	2	1	1	2	2	2	2	2	2	1	1	1	1	1	1	1	1	1	1	1	1
Ig lambda chain V-IV region Hil	V2-7;V2-17	>tr|A2MYD4|A2MYD4_HUMAN V2-7 protein (Fragment) OS=Homo sapiens GN=V2-7 PE=4 SV=1;>tr|Q5NV90|Q5NV90_HUMAN V2-17 protein (Fragment) OS=Homo sapiens GN=V2-17 PE=1 SV=1;>sp|P01717|LV403_HUMAN Ig lambda chain V-IV region Hil OS=Homo sapiens PE=1 SV=1	4430200	722440	469690	563080	815090	0	1859900	886030	144490	93937	112620	163020	0	371970	0	0	0	0	0	519160	A2MYD4;Q5NV90;P01717	A2MYD4;Q5NV90;P01717	1;1;1	1;1;1	1;1;1	3	1	1	1	1	1	1	1	0	1	1	1	1	1	0	1	1	1	1	1	0	1
cDNA FLJ53691, highly similar to Serotransferrin		>tr|B4E1B2|B4E1B2_HUMAN cDNA FLJ53691, highly similar to Serotransferrin OS=Homo sapiens PE=2 SV=1	787440000	139970000	178240000	107460000	101760000	106480000	153520000	17896000	3181200	4050900	2442300	2312800	2420000	3489100	69573000	76702000	46928000	57178000	81376000	65179000	B4E1B2;H7C5E8;F8WCI6;C9JB55;F8WEK9;CON__Q29443;CON__Q0IIK2;CON__Q2HJF0;F8WC57	B4E1B2	56;9;6;5;4;3;3;2;1	3;0;0;0;0;0;0;0;0	2;0;0;0;0;0;0;0;0	9	56	3	2	47	53	48	49	50	45	3	3	2	2	3	1	2	2	1	1	2	0
Bovine serum albumin precursor		>P02769 SWISS-PROT:P02769 (Bos taurus) Bovine serum albumin precursor	700870000	617570000	9546900	7968400	8263900	54863000	2653400	15575000	13724000	212150	177080	183640	1219200	58963	0	0	4517800	0	83725000	0	CON__P02769	CON__P02769	28	23	23	1	28	23	23	27	6	7	6	7	6	22	1	2	1	2	1	22	1	2	1	2	1
Activating molecule in BECN1-regulated autophagy protein 1 (Fragment)		>tr|H0YE34|H0YE34_HUMAN Activating molecule in BECN1-regulated autophagy protein 1 (Fragment) OS=Homo sapiens GN=AMBRA1 PE=1 SV=1;>tr|A0A075B6T1|A0A075B6T1_HUMAN Activating molecule in BECN1-regulated autophagy protein 1 OS=Homo sapiens GN=AMBRA1 PE=1 SV=1	179220000	23806000	0	0	78723000	16920000	59766000	NaN	NaN	NaN	NaN	NaN	NaN	NaN	0	0	0	0	0	45019000	REV__H0YE34;REV__A0A075B6T1;REV__Q9C0C7;REV__B4DZ97	REV__H0YE34;REV__A0A075B6T1;REV__Q9C0C7;REV__B4DZ97	1;1;1;1	1;1;1;1	1;1;1;1	4	1	1	1	1	0	0	1	1	1	1	0	0	1	1	1	1	0	0	1	1	1
Hemoglobin subunit alpha		>P01966 SWISS-PROT:P01966 (Bos taurus) Hemoglobin subunit alpha	128760000	21740000	53455000	11385000	16622000	13796000	11767000	14307000	2415500	5939400	1265000	1846900	1532900	1307500	0	31250000	0	0	0	0	CON__P01966	CON__P01966	4	1	1	1	4	1	1	4	4	4	4	4	3	1	1	1	1	1	1	1	1	1	1	1	1
Serum albumin		>tr|Q56G89|Q56G89_HUMAN Serum albumin OS=Homo sapiens PE=2 SV=1	127280000	0	0	55270000	0	72014000	0	3030600	0	0	1316000	0	1714600	0	0	0	0	0	72946000	0	Q56G89	Q56G89	63	1	1	1	63	1	1	55	61	57	55	56	57	0	0	1	0	1	1	0	0	1	0	1	1
Ig kappa chain V-III region WOL;Ig kappa chain V-III region SIE;Ig kappa chain V-III region GOL		>tr|Q9UL78|Q9UL78_HUMAN Myosin-reactive immunoglobulin light chain variable region (Fragment) OS=Homo sapiens PE=2 SV=1;>sp|P01623|KV305_HUMAN Ig kappa chain V-III region WOL OS=Homo sapiens PE=1 SV=1;>sp|P01620|KV302_HUMAN Ig kappa chain V-III region SIE	61344000	6971700	5583000	10431000	12866000	3679500	21813000	7668000	871460	697870	1303800	1608300	459930	2726600	0	0	10815000	6194300	0	5395200	Q9UL78;P01623;P01620;G3GAU4;A2NB46;P04206	Q9UL78;P01623;P01620;G3GAU4;A2NB46;P04206	4;3;3;2;2;2	1;1;1;1;1;1	0;0;0;0;0;0	6	4	1	0	3	3	3	4	3	3	1	1	1	1	1	1	0	0	0	0	0	0
Immunoblobulin light chain (Fragment)		>tr|Q0KKI6|Q0KKI6_HUMAN Immunoblobulin light chain (Fragment) OS=Homo sapiens PE=1 SV=1;>tr|Q8TCD0|Q8TCD0_HUMAN Uncharacterized protein OS=Homo sapiens PE=1 SV=1	27563000	3532200	3080200	4179300	6675500	2731400	7364000	2120200	271710	236940	321480	513500	210110	566460	0	0	0	0	4199300	0	Q0KKI6;Q8TCD0;B7ZMG8;Q7Z3Y5;A0A087X1V9;A0A087X0P6;A0A087X0Q4;A0A087WW87;A0A075B6R1;A2NB45;Q9UL80;A2IPI1;A0A0A0MRZ7;A0A075B6S6;A0A075B6S3;A0A075B6S2;A0A075B6P5;A2NJV5;P01617;P01614;P06309;P06310	Q0KKI6;Q8TCD0	8;8;1;1;1;1;1;1;1;1;1;1;1;1;1;1;1;1;1;1;1;1	1;1;1;1;1;1;1;1;1;1;1;1;1;1;1;1;1;1;1;1;1;1	1;1;1;1;1;1;1;1;1;1;1;1;1;1;1;1;1;1;1;1;1;1	22	8	1	1	8	8	8	7	8	7	1	1	1	1	1	1	1	1	1	1	1	1
Myosin-reactive immunoglobulin heavy chain variable region (Fragment)		>tr|Q9UL88|Q9UL88_HUMAN Myosin-reactive immunoglobulin heavy chain variable region (Fragment) OS=Homo sapiens PE=2 SV=1	23004000	1984200	2520400	4079500	5372900	2513700	6533000	2556000	220470	280040	453280	596990	279300	725890	3038300	3939100	4884600	4050300	4254600	5423500	Q9UL88	Q9UL88	2	1	1	1	2	1	1	1	1	1	1	2	1	1	1	1	1	1	1	1	1	1	1	1	1
Isoform 1 of Keratin, type I cytoskeletal 13		>P08730-1 SWISS-PROT:P08730-1 Tax_Id=10090 Gene_Symbol=Krt13 Isoform 1 of Keratin, type I cytoskeletal 13	18106000	723780	743310	0	5536200	2044900	9058000	584070	23348	23978	0	178590	65965	292190	0	0	0	2557300	0	4148000	CON__P08730-1	CON__P08730-1	7	1	1	1	7	1	1	5	5	5	7	7	6	1	1	0	1	1	1	1	1	0	1	1	1
Ig heavy chain variable region (Fragment)		>tr|A0A068LKQ0|A0A068LKQ0_HUMAN Ig heavy chain variable region (Fragment) OS=Homo sapiens PE=4 SV=1	15572000	1770800	1719600	2571200	3604900	1543000	4362500	1946500	221350	214950	321400	450610	192870	545310	0	0	0	2771100	0	0	A0A068LKQ0	A0A068LKQ0	1	1	1	1	1	1	1	1	1	1	1	1	1	1	1	1	1	1	1	1	1	1	1	1	1
IgG H chain		>tr|S6BGE0|S6BGE0_HUMAN IgG H chain OS=Homo sapiens PE=2 SV=1	13800000	1248400	1812900	2468500	3353100	1388200	3529100	920020	83226	120860	164560	223540	92548	235270	0	0	0	0	0	3019500	S6BGE0	S6BGE0	7	1	0	1	7	1	0	6	6	6	6	7	7	1	1	1	1	1	1	0	0	0	0	0	0
IgG L chain		>tr|S6C4R6|S6C4R6_HUMAN IgG L chain OS=Homo sapiens PE=2 SV=1;>tr|S6B2A1|S6B2A1_HUMAN IgG L chain OS=Homo sapiens PE=2 SV=1	13389000	1250600	525980	1507400	3456100	524480	6124300	1673600	156320	65747	188430	432010	65560	765530	0	0	0	0	0	1709500	S6C4R6;S6B2A1	S6C4R6;S6B2A1	4;4	1;1	0;0	2	4	1	0	4	4	4	3	4	3	1	1	1	1	1	1	0	0	0	0	0	0
Protein IGKV3-11		>tr|A0A087WZW8|A0A087WZW8_HUMAN Protein IGKV3-11 OS=Homo sapiens GN=IGKV3-11 PE=4 SV=1;>tr|S6AWF4|S6AWF4_HUMAN IgG L chain OS=Homo sapiens PE=2 SV=1	12291000	1737700	1287000	1724500	2822100	485260	4234500	1024300	144810	107250	143710	235180	40438	352880	0	0	0	1643700	0	0	A0A087WZW8;S6AWF4;A0A087WUS2;A0A0A0MRZ8;P04433	A0A087WZW8;S6AWF4	8;4;1;1;1	1;1;1;1;1	0;0;0;0;0	5	8	1	0	8	8	8	7	8	7	1	1	1	1	1	1	0	0	0	0	0	0
Ig kappa chain V-IV region Len		>sp|P01625|KV402_HUMAN Ig kappa chain V-IV region Len OS=Homo sapiens PE=1 SV=2	10773000	467300	218670	735090	3918600	0	5433300	1539000	66758	31239	105010	559810	0	776190	0	0	1303700	1609100	0	1321900	P01625	P01625	4	3	1	1	4	3	1	2	2	3	4	1	3	1	1	2	3	0	2	0	0	0	1	0	1
Uncharacterized protein		>tr|Q6GMV8|Q6GMV8_HUMAN Uncharacterized protein OS=Homo sapiens PE=2 SV=1	6347900	1579500	0	0	0	0	4768400	423190	105300	0	0	0	0	317890	0	0	0	0	0	1331000	Q6GMV8;P80748;A2MYD5;Q5NV74;A0A075B6K5;A0A075B6J7	Q6GMV8	8;2;1;1;1;1	1;1;1;1;1;1	0;0;0;0;0;0	6	8	1	0	8	6	6	6	6	7	1	0	0	0	0	1	0	0	0	0	0	0
Immunoglobulin heavy chain variant (Fragment)		>tr|Q9NPP6|Q9NPP6_HUMAN Immunoglobulin heavy chain variant (Fragment) OS=Homo sapiens PE=2 SV=1	6027300	522280	782900	982790	1245000	875560	1618800	301370	26114	39145	49139	62251	43778	80939	0	0	0	0	0	1380200	Q9NPP6;A0A068LKQ8	Q9NPP6	6;1	1;1	0;0	2	6	1	0	6	6	4	4	4	4	1	1	1	1	1	1	0	0	0	0	0	0
Ig gamma-1 chain C		>tr|A0A087WYE1|A0A087WYE1_HUMAN Ig gamma-1 chain C region OS=Homo sapiens GN=IGHG1 PE=1 SV=1	4538800	0	680830	841920	866650	643290	1506100	206310	0	30947	38269	39393	29240	68461	0	0	0	0	0	1284200	A0A087WYE1;S6BAM6	A0A087WYE1	17;7	1;1	0;0	2	17	1	0	13	16	14	15	14	14	0	1	1	1	1	1	0	0	0	0	0	0
HRV Fab 027-VL		>tr|A2IPI6|A2IPI6_HUMAN HRV Fab 027-VL (Fragment) OS=Homo sapiens PE=2 SV=1	2919300	0	0	0	0	0	2919300	486540	0	0	0	0	0	486540	0	0	0	0	0	814880	A2IPI6	A2IPI6	1	1	1	1	1	1	1	0	0	0	0	0	1	0	0	0	0	0	1	0	0	0	0	0	1
Ig heavy chain variable region		>tr|A0A068LKQ2|A0A068LKQ2_HUMAN Ig heavy chain variable region (Fragment) OS=Homo sapiens PE=2 SV=1	2473600	0	0	1017500	0	0	1456100	309200	0	0	127190	0	0	182020	0	0	0	0	0	1241500	A0A068LKQ2	A0A068LKQ2	2	1	1	1	2	1	1	0	0	1	1	0	2	0	0	1	0	0	1	0	0	1	0	0	1
Alpha-S1-casein		>P02662 SWISS-PROT:P02662 Alpha-S1-casein - Bos taurus (Bovine).	2462700	624520	550990	0	0	1287200	0	223880	56774	50090	0	0	117020	0	0	721820	0	0	0	0	CON__P02662	CON__P02662	2	2	2	1	2	2	2	1	1	0	0	1	0	1	1	0	0	1	0	1	1	0	0	1	0
IgG H chain		>tr|S6B291|S6B291_HUMAN IgG H chain OS=Homo sapiens PE=1 SV=1	2347000	0	0	643730	1037200	0	666020	117350	0	0	32186	51862	0	33301	0	0	0	0	0	567860	S6B291;S6C4R2;A2NWX0;A2NWW1;Q9UL93;A0A068LN07;Q0ZCJ3;Q0ZCH0;Q0ZCJ1;Q0ZCI5;A0A068LN11;Q0ZCI2;A2NXP8	S6B291	16;3;1;1;1;1;1;1;1;1;1;1;1	1;1;1;1;1;1;1;1;1;1;1;1;1	0;0;0;0;0;0;0;0;0;0;0;0;0	13	16	1	0	13	14	13	14	13	14	0	0	1	1	0	1	0	0	0	0	0	0
Complement C3 precursor		>Q2UVX4 SWISS-PROT:Q2UVX4 (Bos taurus) Complement C3 precursor	1328300	456220	0	0	0	0	872080	12299	4224.3	0	0	0	0	8074.8	0	0	0	0	0	563920	CON__Q2UVX4	CON__Q2UVX4	7	1	1	1	7	1	1	4	4	3	6	4	5	1	0	0	0	0	1	1	0	0	0	0	1
cDNA FLJ78387		>tr|A8K008|A8K008_HUMAN cDNA FLJ78387 OS=Homo sapiens PE=1 SV=1	1072200	0	0	0	0	1072200	0	48736	0	0	0	0	48736	0	0	0	0	0	1797800	0	A8K008;A2J1N8;A2J1N9;A2J1M7;A2J1N6;Q0ZCI0;Q0ZCJ6;A2N2G5	A8K008	16;1;1;1;1;1;1;1	1;1;1;1;1;1;1;1	0;0;0;0;0;0;0;0	8	16	1	0	13	14	12	13	14	13	0	0	0	0	1	0	0	0	0	0	0	0
Ig kappa chain V-I region Wes		>sp|P01611|KV119_HUMAN Ig kappa chain V-I region Wes OS=Homo sapiens PE=1 SV=1	430740	210400	0	0	220340	0	0	107680	52599	0	0	55086	0	0	0	0	0	117260	0	0	P01611	P01611	1	1	1	1	1	1	1	1	0	0	1	0	0	1	0	0	1	0	0	1	0	0	1	0	0
[truncated: 28 more columns]

## Sheet: Table C
Table C	Summary of the statistical analysis of the proteins identified from the AH samples utilizing Perseus software
Protein names	Gene names	LFQ intensity FEMALE_R1	LFQ intensity FEMALE_R2	LFQ intensity FEMALE_R3	LFQ intensity MALE_R1	LFQ intensity MALE_R2	LFQ intensity MALE_R3	MEAN LFQ intensity FEMALE	MEAN LFQ intensity MALE	Fold difference FEMALE / MALE	Log2 LFQ intensity FEMALE_R1	Log2 LFQ intensity FEMALE_R2	Log2 LFQ intensity FEMALE_R3	Log2 LFQ intensity MALE_R1	Log2 LFQ intensity MALE_R2	Log2 LFQ intensity MALE_R3	t-test p value	t-test Difference
Pigment epithelium-derived factor	SERPINF1	310790000	279480000	306130000	167460000	192560000	199250000	1.86423e+08	2.51023e+08	0.742653	28.2114	28.0582	28.1896	27.3192	27.5207	27.57	0.00164461	-0.683042
Alpha-1-antichymotrypsin;Alpha-1-antichymotrypsin His-Pro-less	SERPINA3	27429000	27036000	28469000	17839000	22327000	18070000	19412000	24448000	0.794012	24.7092	24.6884	24.7629	24.0885	24.4123	24.1071	0.00849906	-0.517518
Plasma protease C1 inhibitor	SERPING1	17330000	14473000	16922000	26265000	29360000	22093000	25906000	19220000	1.34787	24.0468	23.7869	24.0124	24.6466	24.8073	24.3971	0.00985014	0.668349
Prostaglandin-H2 D-isomerase	PTGDS	88047000	141490000	121190000	64219000	66272000	54807000	61766000	1.08966e+08	0.566836	26.3918	27.0761	26.8527	25.9365	25.9819	25.7079	0.0147504	-0.898114
Complement C4-A;Complement C4 beta chain;Complement C4-A alpha chain;C4a anaphylatoxin;C4b-A;C4d-A;Complement C4 gamma chain	C4A	15083000	13917000	13052000	12396000	9834800	11088000	1.11063e+07	1.31217e+07	0.846407	23.8464	23.7303	23.6378	23.5634	23.2295	23.4025	0.0404691	-0.339734
Ig alpha-1 chain C region;Ig alpha-2 chain C region	SNC73;DKFZp686G21220;DKFZp686J11235;IGHA1;DKFZp686K18196;DKFZp686L19235;DKFZp686K04218;IGH@;DKFZp686C02218;IGHA2	19768000	25494000	17810000	23882000	30197000	30974000	28351000	2.23953e+07	1.26593	24.2367	24.6037	24.0862	24.5094	24.8479	24.8846	0.0873579	0.438458
Complement C3;Complement C3 beta chain;C3-beta-c;Complement C3 alpha chain;C3a anaphylatoxin;Acylation stimulating protein;Complement C3b alpha chain;Complement C3c alpha chain fragment 1;Complement C3dg fragment;Complement C3g fragment;Complement C3d fragment;Complement C3f fragment;Complement C3c alpha chain fragment 2	HEL-S-62p;C3	52121000	51426000	45930000	69252000	56589000	54290000	6.00437e+07	55536000	1.08117	25.6354	25.616	25.4529	26.0454	25.754	25.6942	0.0990746	0.263088
Serum albumin	ALB	14977000000	14437000000	14526000000	15287000000	17288000000	15359000000	15978000000	14750000000	1.08325	33.802	33.7491	33.7579	33.8316	34.0091	33.8384	0.110383	0.123334
Leucine-rich alpha-2-glycoprotein	LRG1;HMFT1766	3243000	2160500	2574900	2101600	2067000	2020100	2062900	2279000	0.905178	21.6289	21.0429	21.2961	21.0031	20.9791	20.946	0.111827	-0.346586
Histidine-rich glycoprotein	HRG	1948300	1415500	2625300	2670300	2639400	2860400	2.72337e+06	2.23703e+06	1.2174	20.8938	20.4329	21.3241	21.3486	21.3318	21.4478	0.130951	0.492474
Opticin	OPTC	3100600	2931600	5106000	5040300	4776600	4959100	4.92533e+06	4359300	1.12985	21.5641	21.4833	22.2838	22.2651	22.1876	22.2416	0.149921	0.454381
Angiotensinogen;Angiotensin-1;Angiotensin-2;Angiotensin-3;Angiotensin-4;Angiotensin 1-9;Angiotensin 1-7;Angiotensin 1-5;Angiotensin 1-4	AGT	6178600	3393800	3771600	1771400	2809600	3632000	2.73767e+06	2.97893e+06	0.919009	22.5588	21.6945	21.8467	20.7565	21.4219	21.7923	0.153381	-0.709779
Complement factor B;Complement factor B Ba fragment;Complement factor B Bb fragment	CFB	6515800	7473900	9395800	9422400	14326000	8834600	10861000	8.76403e+06	1.23927	22.6355	22.8334	23.1636	23.1677	23.7721	23.0747	0.160077	0.460669
Gelsolin	GSN	5424200	7138800	9493700	8014500	10816000	12136000	1.03222e+07	8.21567e+06	1.2564	22.371	22.7673	23.1785	22.9342	23.3667	23.5328	0.160116	0.505622
Zinc-alpha-2-glycoprotein	AZGP1	19837000	19460000	21972000	21339000	21698000	23981000	2.23393e+07	2.09237e+07	1.06766	24.2417	24.214	24.3892	24.347	24.3711	24.5154	0.161949	0.129526
Ceruloplasmin	CP	43581000	51722000	61283000	46399000	42237000	43639000	4.40917e+07	5.31347e+07	0.82981	25.3772	25.6243	25.869	25.4676	25.332	25.3791	0.19285	-0.230582
Ig gamma-2 chain C region	DKFZp686I04196;IGHG2;DKFZp686E23209	146170000	290850000	207600000	298150000	302970000	253500000	2.84873e+08	2.65533e+08	1.07283	27.1231	28.1157	27.6292	28.1515	28.1746	27.9174	0.198871	0.45849
Hemoglobin subunit beta;LVV-hemorphin-7;Spinorphin	HBB	380200000	517520000	269900000	293920000	337270000	148360000	259850000	3.60447e+08	0.720911	28.5022	28.947	28.0079	28.1308	28.3293	27.1445	0.247025	-0.617456
Vitamin D-binding protein	GC	113060000	138030000	117270000	132470000	142280000	128260000	1.34337e+08	1.29257e+08	1.0393	26.7525	27.0404	26.8053	26.9811	27.0842	26.9345	0.247446	0.133855
Serotransferrin	TF	1045200000	1023800000	1050800000	1117500000	1225600000	1016400000	1.11983e+09	1.06403e+09	1.05244	29.9611	29.9313	29.9688	30.0576	30.1908	29.9208	0.262454	0.102677
Hemopexin	HPX	158670000	110510000	118830000	101240000	112280000	117400000	1.10307e+08	1.10193e+08	1.00103	27.2415	26.7196	26.8243	26.5932	26.7425	26.8069	0.279635	-0.214265
Antithrombin-III	SERPINC1	21973000	17196000	20660000	11582000	18752000	18623000	16319000	1.64793e+07	0.990271	24.3892	24.0356	24.3003	23.4654	24.1605	24.1506	0.280161	-0.31621
Keratin, type I cytoskeletal 10	KRT10	186290000	159780000	196210000	182670000	197890000	210520000	1.97027e+08	1.79553e+08	1.09732	27.473	27.2515	27.5478	27.4447	27.5601	27.6494	0.299557	0.127286
Alpha-1-acid glycoprotein;Alpha-1-acid glycoprotein 1	HEL-S-153w;ORM1	129000000	95769000	146260000	135000000	141280000	143000000	139760000	1.25676e+08	1.11206	26.9428	26.5131	27.124	27.0084	27.074	27.0914	0.339929	0.197998
Alpha-2-HS-glycoprotein;Alpha-2-HS-glycoprotein chain A;Alpha-2-HS-glycoprotein chain B	AHSG	17441000	10712000	16779000	16904000	17626000	17385000	17305000	1.47983e+07	1.16939	24.056	23.3527	24.0002	24.0109	24.0712	24.0513	0.346161	0.241515
Myosin-reactive immunoglobulin heavy chain variable region (Fragment)		69573000	76702000	46928000	57178000	81376000	65179000	67911000	6.02693e+07	1.12679	21.5348	21.9094	22.2198	21.9496	22.0206	22.3708	0.394964	0.225635
Carbonic anhydrase 1	HEL-S-11;CA1	5810000	32646000	5919500	6774100	3869800	7581400	6075100	15113200	0.401973	22.4701	24.9604	22.497	22.6916	21.8838	22.854	0.396855	-0.832699
EGF-containing fibulin-like extracellular matrix protein 1	EFEMP1	7905500	9740600	9546400	7509300	9210700	8289100	8.33637e+06	8932100	0.933304	22.9144	23.2156	23.1865	22.8402	23.1349	22.9828	0.403892	-0.11954
Alpha-2-macroglobulin	A2M	16703000	19835000	8736200	9754000	10872000	13161000	1.12623e+07	1.27751e+07	0.881587	23.9936	24.2415	23.0586	23.2176	23.3741	23.6498	0.410121	-0.350761
Apolipoprotein D	APOD	1851000	2425400	2942500	1919800	2421200	1848500	2.06317e+06	2.42923e+06	0.849308	20.8199	21.2098	21.4886	20.8725	21.2073	20.8179	0.417401	-0.206846
Ig kappa chain V-III region HIC;Ig kappa chain V-III region HAH	IGHV	4806700	6242800	6014400	7028200	6093700	5576100	6.23267e+06	6.42847e+06	0.969542	22.1966	22.5738	22.52	22.7447	22.5389	22.4108	0.427687	0.134691
Keratin, type II cytoskeletal 1	KRT1	348130000	267920000	350220000	322310000	333310000	406800000	354140000	3.13483e+08	1.12969	28.3751	27.9972	28.3837	28.2639	28.3123	28.5997	0.443977	0.139982
Ig gamma-1 chain C region	HEL-214	745270000	1059300000	893260000	892120000	1073800000	984430000	983450000	9.48227e+08	1.03715	29.4732	29.9805	29.7345	29.7327	30.0001	29.8747	0.446148	0.139765
Retinol-binding protein 4;Plasma retinol-binding protein(1-182);Plasma retinol-binding protein(1-181);Plasma retinol-binding protein(1-179);Plasma retinol-binding protein(1-176)	RBP4	2075400	1263600	2291800	1739000	3804500	1925400	2.48963e+06	1764800	1.41072	20.985	20.2691	21.128	20.7298	21.8593	20.8767	0.460644	0.361237
Keratin, type I cytoskeletal 9	KRT9	84592000	84947000	110260000	86059000	101150000	130520000	1.0591e+08	9.37553e+07	1.12964	26.334	26.3401	26.7163	26.3588	26.5919	26.9597	0.466888	0.173342
Dickkopf-related protein 3	DKK3	2398300	3125600	2232500	2689100	2841400	2698100	2.74287e+06	2682400	1.02254	21.1936	21.5757	21.0902	21.3587	21.4382	21.3635	0.540031	0.100288
Apolipoprotein E	APOE	2314800	1113500	2079800	1925500	2500300	1792300	2072700	1.70627e+06	1.21476	21.1425	20.0867	20.988	20.8768	21.2537	20.7734	0.559563	0.228904
Hemoglobin subunit alpha	HBA2;HBA1	82576000	119860000	51948000	83587000	90193000	34456000	69412000	8.51317e+07	0.815349	26.2992	26.8368	25.6306	26.3168	26.4265	25.0383	0.592906	-0.328341
Keratin, type I cytoskeletal 14;Keratin, type I cytoskeletal 17	KRT14;KRT17	3015000	2002500	3707100	3412100	3841200	2487800	3.24703e+06	3.04057e+06	1.0679	21.5237	20.9334	21.8219	21.7022	21.8731	21.2464	0.603232	0.180945
Ig lambda-3 chain C regions;Ig lambda-2 chain C regions	IGL@;DKFZp667J0810;IGLC3;IGLC2	52415000	68873000	62830000	52702000	52755000	67615000	5.76907e+07	6.14683e+07	0.938543	25.6435	26.0374	25.905	25.6514	25.6528	26.0108	0.616274	-0.0902882
Transthyretin	HEL111;TTR	234710000	239090000	335860000	318310000	260240000	279740000	2.86097e+08	2.97753e+08	0.960851	27.8063	27.833	28.3233	28.2459	27.9553	28.0595	0.625707	0.0993557
Keratin, type II cytoskeletal 2 epidermal	KRT2	36708000	31606000	41482000	33961000	35961000	46879000	3.89337e+07	35683000	1.0911	25.1296	24.9137	25.306	25.0174	25.0999	25.4824	0.671445	0.0834923
Ig heavy chain V-III region BRO	IGHV3OR16-9	9074100	14469000	12189000	14697000	13482000	10193000	1.27907e+07	13785000	0.927868	23.1133	23.7865	23.5391	23.809	23.6845	23.2811	0.681139	0.111921
Alpha-1-acid glycoprotein 2	ORM2	15636000	12681000	14355000	14201000	14342000	12736000	1.37597e+07	1.37457e+07	1.00102	23.8984	23.5962	23.775	23.7595	23.7737	23.6024	0.688388	-0.0446472
Apolipoprotein A-I;Proapolipoprotein A-I;Truncated apolipoprotein A-I	APOA1	53352000	32125000	34093000	49117000	30814000	52024000	43985000	38445000	1.1441	25.669	24.9372	25.023	25.5497	24.8771	25.6327	0.688487	0.143424
cDNA FLJ53691, highly similar to Serotransferrin		3038300	3939100	4884600	4050300	4254600	5423500	4.57613e+06	4.29133e+06	1.06637	26.052	26.1928	25.4839	25.769	26.2781	25.9579	0.743659	0.0920773
Chitinase-3-like protein 1	CHI3L1	2642000	6313500	7854300	5067300	4066200	4504900	4.54613e+06	6411700	0.709037	21.3332	22.59	22.9051	22.2728	21.9552	22.1031	0.751645	-0.16572
Glutathione peroxidase 3	GPX3	7346300	11414000	12036000	6129000	18016000	6782000	10309000	9.85967e+06	1.04557	22.8086	23.4443	23.5209	22.5472	24.1028	22.6933	0.805315	-0.143489
Ig kappa chain C region	HEL-213;IGK@;IGKC	206060000	204990000	236790000	255030000	187270000	225260000	222520000	232270000	0.958023	27.6185	27.611	27.819	27.9261	27.4805	27.747	0.822404	0.0350507
Haptoglobin;Haptoglobin alpha chain;Haptoglobin beta chain;Haptoglobin-related protein	HP;HPR	35471000	54632000	15463000	35595000	31521000	33938000	3.36847e+07	35230000	0.956136	25.0801	25.7032	23.8823	25.0852	24.9098	25.0164	0.840519	0.115227
Ectonucleotide pyrophosphatase/phosphodiesterase family member 2	ENPP2	6451400	5912100	7818200	4617000	8178600	8811300	7202300	6.11577e+06	1.17766	22.6212	22.4952	22.8984	22.1385	22.9634	23.0709	0.876335	0.0526816
Cystatin-C	CST3	6514900	6638300	15049000	9178400	8716500	9242300	9.04573e+06	1.02886e+07	0.879202	22.6353	22.6624	23.8432	23.1298	23.0553	23.1398	0.885242	0.0613632
Beta-2-glycoprotein 1	APOH	28314000	37529000	33791000	40168000	26839000	31486000	32831000	3.71627e+07	0.88344	24.755	25.1615	25.0101	25.2595	24.6778	24.9082	0.902233	-0.0270246
Alpha-1B-glycoprotein	HEL-S-163pA;A1BG	3687700	2436100	2875800	3164100	2496600	3111100	2.92393e+06	2.82533e+06	1.0349	21.8143	21.2161	21.4555	21.5934	21.2515	21.569	0.912676	-0.0240243
Apolipoprotein A-IV	APOA4	3540400	1190500	2106300	1900000	1915900	2711000	2.17563e+06	1.73227e+06	1.25595	21.7555	20.1831	21.0063	20.8576	20.8696	21.3704	0.921408	0.0508855
Retinol-binding protein 3	RBP3	3001600	4363800	2938300	2324300	3326000	5272300	3.64087e+06	3208800	1.13465	21.5173	22.0572	21.4865	21.1484	21.6654	22.33	0.946888	0.0275739
Alpha-1-antitrypsin;Short peptide from AAT	SERPINA1	497390000	218910000	341310000	379750000	311560000	303540000	3.31617e+08	3.13323e+08	1.05838	28.8898	27.7058	28.3465	28.5005	28.2149	28.1773	0.965462	-0.0164509
Clusterin;Clusterin beta chain;Clusterin alpha chain;Clusterin	CLU	22307000	14543000	27000000	18855000	22108000	20853000	2.06053e+07	2.01327e+07	1.02348	24.411	23.7938	24.6865	24.1684	24.3981	24.3138	0.989891	-0.00367037

## Sheet: Table D
Table D	Complete list of the over-represented GOBP terms of the AH proteins analysed employing the DAVID tool.
Term	Count	%	PValue	Genes	List Total	Pop Hits	Pop Total	Fold Enrichment	Bonferroni	Benjamini	FDR
GO:0006952~defense response	22	24.4444	4.03668e-12	P02763, P81605, P02787, P06727, Q6FHW3, P19652, P61626, Q68DH2, P00751, Q5UGI6, P10909, Q19KS2, P01009, P00738, Q08380, P01024, P01023, P00734, P0C0L4, Q13747, Q9NP55, P0C0L5, P01034	73	615	13528	6.62916	4.2829e-09	2.14145e-09	6.42593e-09
GO:0006955~immune response	20	22.2222	2.00387e-09	Q6N089, P01861, Q5FWF9, P25311, Q6MZU6, Q6GMX6, Q9UL78, P06727, Q6FHW3, Q6N093, Q13822, Q9NPP6, P00751, Q6MZQ6, Q5UGI6, Q0KKI6, Q8NEJ1, P10909, Q19KS2, Q96K68, P01024, P0C0L4, Q9NP55, P0C0L5	73	690	13528	5.37145	2.1261e-06	4.25221e-07	3.18994e-06
GO:0009611~response to wounding	19	21.1111	2.05912e-10	P02763, P02787, P02749, Q6FHW3, P19652, P61626, Q68DH2, P00751, P06396, Q5UGI6, P01008, P10909, P01009, P01024, P01023, P00734, P0C0L4, Q13747, P00747, P0C0L5	73	530	13528	6.64337	2.18473e-07	7.28243e-08	3.2779e-07
GO:0006954~inflammatory response	15	16.6667	1.37315e-09	P02763, P02787, Q6FHW3, P19652, P61626, Q68DH2, P00751, Q5UGI6, P10909, P01009, P01024, P01023, P00734, Q13747, P0C0L4, P0C0L5	73	325	13528	8.553	1.45691e-06	3.64227e-07	2.1859e-06
GO:0002526~acute inflammatory response	14	15.5556	3.34483e-15	P02763, P02787, Q6FHW3, P19652, Q68DH2, P00751, Q5UGI6, P01009, P10909, P01024, P01023, P00734, Q13747, P0C0L4, P0C0L5	73	98	13528	26.4736	3.53384e-12	3.53384e-12	5.30687e-12
GO:0006508~proteolysis	14	15.5556	0.00341703	P02749, P31025, Q6FHW3, P00751, Q5UGI6, P10909, P07339, P00738, P01024, P0C0L4, P00734, P10745, P00747, P0C0L5	73	1054	13528	2.46149	0.973528	0.0485318	5.30307
GO:0032101~regulation of response to external stimulus	11	12.2222	1.08635e-08	P04196, P36955, P02649, Q5UGI6, P02749, Q86U78, P01008, P01024, P01023, P00747, P00734	73	159	13528	12.8205	1.15262e-05	1.92103e-06	1.72936e-05
GO:0042592~homeostatic process	10	11.1111	0.0177156	P02787, P02649, Q86U78, Q19KS2, P00738, P06727, P02790, P00747, P00734, P02647	73	751	13528	2.46758	1	0.159694	24.7641
GO:0045087~innate immune response	9	10	6.60874e-07	P00751, Q5UGI6, P10909, P06727, Q6FHW3, P01024, P0C0L4, Q9NP55, P0C0L5	73	138	13528	12.0858	0.000700942	5.84306e-05	0.00105204
GO:0010035~response to inorganic substance	9	10	1.26454e-05	P02649, P06396, P02533, P22352, P01009, P06727, P04040, P01023, Q13747, P00918	73	205	13528	8.13578	0.0133272	0.000670617	0.0201282
GO:0048584~positive regulation of response to stimulus	9	10	3.48578e-05	P00751, Q5UGI6, Q86U78, P10909, Q6FHW3, P02790, P01024, P0C0L4, P0C0L5	73	236	13528	7.0671	0.0363092	0.00153985	0.0554755
GO:0048878~chemical homeostasis	9	10	0.00569266	P02787, P02649, Q86U78, Q19KS2, P00738, P06727, P02790, P00734, P02647	73	512	13528	3.25749	0.997659	0.0712056	8.68727
GO:0010033~response to organic substance	9	10	0.0371425	Q16270, P02787, P00751, P02649, P06396, P05543, P01009, P01023, Q13747, P00918	73	721	13528	2.31323	1	0.267512	45.2575
GO:0042127~regulation of cell proliferation	9	10	0.0569644	Q16270, P02649, P25311, P02749, P13647, Q86U78, P24592, P10909, P00747	73	787	13528	2.11923	1	0.358851	60.689
GO:0006959~humoral immune response	8	8.88889	1.9192e-07	P00751, Q5UGI6, P10909, Q19KS2, Q6FHW3, P01024, P0C0L4, P0C0L5	73	79	13528	18.7661	0.000203607	2.03625e-05	0.000305516
GO:0051605~protein maturation by peptide bond cleavage	8	8.88889	3.45407e-07	P00751, Q5UGI6, P02749, P10909, Q6FHW3, P01024, P0C0L4, P0C0L5	73	86	13528	17.2386	0.00036641	3.33155e-05	0.00054985
GO:0016485~protein processing	8	8.88889	2.08719e-06	P00751, Q5UGI6, P02749, P10909, Q6FHW3, P01024, P0C0L4, P0C0L5	73	112	13528	13.2368	0.00221206	0.000170333	0.00332254
GO:0051604~protein maturation	8	8.88889	3.69991e-06	P00751, Q5UGI6, P02749, P10909, Q6FHW3, P01024, P0C0L4, P0C0L5	73	122	13528	12.1518	0.00391792	0.000261673	0.0058897
GO:0050778~positive regulation of immune response	8	8.88889	1.15727e-05	P00751, Q5UGI6, P10909, Q6FHW3, P02790, P01024, P0C0L4, P0C0L5	73	145	13528	10.2243	0.0122036	0.000646036	0.0184208
GO:0002684~positive regulation of immune system process	8	8.88889	0.000266116	P00751, Q5UGI6, P10909, Q6FHW3, P02790, P01024, P0C0L4, P0C0L5	73	238	13528	6.22908	0.246018	0.00740369	0.422789
GO:0008285~negative regulation of cell proliferation	8	8.88889	0.0030231	Q16270, P02649, P25311, P02749, P13647, Q86U78, P24592, P00747	73	361	13528	4.10671	0.959739	0.0436355	4.70543
GO:0019725~cellular homeostasis	8	8.88889	0.0117878	P02787, P02649, Q86U78, Q19KS2, P00738, P02790, P00747, P00734	73	466	13528	3.18137	0.999997	0.121644	17.2018
GO:0032268~regulation of cellular protein metabolic process	8	8.88889	0.0128528	P02649, Q5UGI6, Q86U78, P06727, P02790, P01023, P00734, P02647	73	474	13528	3.12768	0.999999	0.129457	18.6109
GO:0006953~acute-phase response	7	7.77778	6.11602e-08	P02763, Q68DH2, P02787, P01009, P19652, P01023, P00734, Q13747	73	40	13528	32.4301	6.48888e-05	9.27009e-06	9.73604e-05
GO:0006956~complement activation	7	7.77778	8.28882e-08	P00751, Q5UGI6, P10909, Q6FHW3, P01024, P0C0L4, P0C0L5	73	42	13528	30.8858	8.79405e-05	1.0993e-05	0.000131949
GO:0002541~activation of plasma proteins involved in acute inflammatory response	7	7.77778	9.59269e-08	P00751, Q5UGI6, P10909, Q6FHW3, P01024, P0C0L4, P0C0L5	73	43	13528	30.1676	0.000101773	1.13086e-05	0.000152705
GO:0050727~regulation of inflammatory response	7	7.77778	2.99603e-06	P36955, P02649, Q5UGI6, Q86U78, P01008, P01024, P01023	73	76	13528	17.0685	0.00317375	0.000227031	0.00476926
GO:0002253~activation of immune response	7	7.77778	1.03489e-05	P00751, Q5UGI6, P10909, Q6FHW3, P01024, P0C0L4, P0C0L5	73	94	13528	13.8001	0.0109202	0.000609827	0.0164731
GO:0002252~immune effector process	7	7.77778	7.71871e-05	P00751, Q5UGI6, P10909, Q6FHW3, P01024, P0C0L4, P0C0L5	73	134	13528	9.68064	0.0786347	0.00263841	0.122803
GO:0042060~wound healing	7	7.77778	0.000528057	Q5UGI6, P06396, P02749, P01008, P01009, P00747, P00734, Q13747	73	191	13528	6.79165	0.429029	0.012656	0.837307
GO:0031667~response to nutrient levels	7	7.77778	0.000621552	Q16270, Q56G89, P00751, P06396, P02768, P01008, P07339, P01023	73	197	13528	6.5848	0.482979	0.0142383	0.98487
GO:0007398~ectoderm development	7	7.77778	0.000655417	P13645, P04259, P13647, P02533, P35527, P35908, P08779	73	199	13528	6.51862	0.501238	0.0146916	1.03827
GO:0009991~response to extracellular stimulus	7	7.77778	0.00110442	Q16270, Q56G89, P00751, P06396, P02768, P01008, P07339, P01023	73	220	13528	5.89639	0.690389	0.0218786	1.74371
GO:0051240~positive regulation of multicellular organismal process	7	7.77778	0.00187298	P04196, P02787, P02749, Q86U78, P00747, P00734, P00918	73	244	13528	5.31642	0.863181	0.0320822	2.94029
GO:0030003~cellular cation homeostasis	7	7.77778	0.00229197	P02787, P02649, Q86U78, Q19KS2, P00738, P02790, P00734	73	254	13528	5.10711	0.912365	0.0367622	3.58685
GO:0055080~cation homeostasis	7	7.77778	0.00411719	P02787, P02649, Q86U78, Q19KS2, P00738, P02790, P00734	73	286	13528	4.53568	0.987441	0.0559695	6.35663
GO:0006873~cellular ion homeostasis	7	7.77778	0.0144834	P02787, P02649, Q86U78, Q19KS2, P00738, P02790, P00734	73	374	13528	3.46846	1	0.140804	20.725
GO:0055082~cellular chemical homeostasis	7	7.77778	0.0155549	P02787, P02649, Q86U78, Q19KS2, P00738, P02790, P00734	73	380	13528	3.4137	1	0.147803	22.0859
GO:0050801~ion homeostasis	7	7.77778	0.0215185	P02787, P02649, Q86U78, Q19KS2, P00738, P02790, P00734	73	409	13528	3.17165	1	0.184742	29.2694
GO:0044093~positive regulation of molecular function	7	7.77778	0.0912653	P02649, P02749, Q86U78, P06727, P04040, P00734, P02647	73	586	13528	2.21366	1	0.469866	78.2047
GO:0048585~negative regulation of response to stimulus	6	6.66667	0.00018867	P36955, P02649, Q5UGI6, P01008, P01023, P02760	73	100	13528	11.1189	0.181431	0.00604822	0.299919
GO:0050817~coagulation	6	6.66667	0.000207018	Q5UGI6, P02749, P01008, P01009, P00747, P00734, Q13747	73	102	13528	10.9009	0.197215	0.0062566	0.329042
GO:0007596~blood coagulation	6	6.66667	0.000207018	Q5UGI6, P02749, P01008, P01009, P00747, P00734, Q13747	73	102	13528	10.9009	0.197215	0.0062566	0.329042
GO:0007599~hemostasis	6	6.66667	0.0002703	Q5UGI6, P02749, P01008, P01009, P00747, P00734, Q13747	73	108	13528	10.2953	0.249359	0.00732757	0.429423
GO:0050878~regulation of body fluid levels	6	6.66667	0.000915427	Q5UGI6, P02749, P01008, P01009, P00747, P00734, Q13747	73	141	13528	7.88575	0.621566	0.0192466	1.44735
GO:0051241~negative regulation of multicellular organismal process	6	6.66667	0.00179153	P02649, P02749, P00747, P00734, P02647, P01034	73	164	13528	6.77982	0.850807	0.0317317	2.81413
GO:0008544~epidermis development	6	6.66667	0.00295455	P13645, P13647, P02533, P35527, P35908, P08779	73	184	13528	6.04288	0.956692	0.0438579	4.60107
GO:0008202~steroid metabolic process	6	6.66667	0.00439912	P02649, P08185, P02774, P06727, P04040, P02647	73	202	13528	5.50441	0.9907	0.0589417	6.77775
GO:0030005~cellular di-, tri-valent inorganic cation homeostasis	6	6.66667	0.00715936	P02787, P02649, Q19KS2, P00738, P02790, P00734	73	227	13528	4.8982	0.999511	0.0848289	10.808
GO:0055066~di-, tri-valent inorganic cation homeostasis	6	6.66667	0.00884086	P02787, P02649, Q19KS2, P00738, P02790, P00734	73	239	13528	4.65226	0.999919	0.099394	13.1826
GO:0051336~regulation of hydrolase activity	6	6.66667	0.0335481	P02749, Q86U78, P06727, P00734, P02647, P01034	73	337	13528	3.29938	1	0.253215	41.9121
GO:0043066~negative regulation of apoptosis	6	6.66667	0.0401275	Q56G89, P02649, P02768, P02749, Q86U78, P10909, P04040	73	354	13528	3.14093	1	0.280494	47.8975
GO:0043069~negative regulation of programmed cell death	6	6.66667	0.0422028	Q56G89, P02649, P02768, P02749, Q86U78, P10909, P04040	73	359	13528	3.09719	1	0.289236	49.6621
GO:0060548~negative regulation of cell death	6	6.66667	0.0426256	Q56G89, P02649, P02768, P02749, Q86U78, P10909, P04040	73	360	13528	3.08858	1	0.289904	50.0146
GO:0008283~cell proliferation	6	6.66667	0.082351	P36955, Q86U78, P35908, Q9UMR3, P08779, P02647	73	436	13528	2.55021	1	0.442618	74.5404
GO:0006958~complement activation, classical pathway	5	5.55556	1.58407e-05	Q5UGI6, P10909, P01024, P0C0L4, P0C0L5	73	29	13528	31.9509	0.0166666	0.000800017	0.0252137
GO:0002455~humoral immune response mediated by circulating immunoglobulin	5	5.55556	2.08175e-05	Q5UGI6, P10909, P01024, P0C0L4, P0C0L5	73	31	13528	29.8895	0.0218454	0.000959868	0.0331341
GO:0031348~negative regulation of defense response	5	5.55556	3.81969e-05	P36955, P02649, Q5UGI6, P01008, P01023	73	36	13528	25.7382	0.0397174	0.00161979	0.0607881
GO:0030193~regulation of blood coagulation	5	5.55556	3.81969e-05	P04196, P02649, P02749, P00747, P00734	73	36	13528	25.7382	0.0397174	0.00161979	0.0607881
GO:0019218~regulation of steroid metabolic process	5	5.55556	3.81969e-05	Q16270, P02649, Q86U78, P06727, P02647	73	36	13528	25.7382	0.0397174	0.00161979	0.0607881
GO:0050818~regulation of coagulation	5	5.55556	6.43631e-05	P04196, P02649, P02749, P00747, P00734	73	41	13528	22.5994	0.0660118	0.00235211	0.10241
GO:0016064~immunoglobulin mediated immune response	5	5.55556	0.000190784	Q5UGI6, P10909, P01024, P0C0L4, P0C0L5	73	54	13528	17.1588	0.183265	0.00593645	0.303275
GO:0019724~B cell mediated immunity	5	5.55556	0.000219805	Q5UGI6, P10909, P01024, P0C0L4, P0C0L5	73	56	13528	16.546	0.208035	0.0064579	0.349332
GO:0002449~lymphocyte mediated immunity	5	5.55556	0.000518803	Q5UGI6, P10909, P01024, P0C0L4, P0C0L5	73	70	13528	13.2368	0.423392	0.0127229	0.82269
GO:0002460~adaptive immune response based on somatic recombination of immune receptors built from immunoglobulin superfamily domains	5	5.55556	0.00074458	Q5UGI6, P10909, P01024, P0C0L4, P0C0L5	73	77	13528	12.0334	0.546289	0.0163297	1.17873
GO:0002250~adaptive immune response	5	5.55556	0.00074458	Q5UGI6, P10909, P01024, P0C0L4, P0C0L5	73	77	13528	12.0334	0.546289	0.0163297	1.17873
GO:0002443~leukocyte mediated immunity	5	5.55556	0.00112713	Q5UGI6, P10909, P01024, P0C0L4, P0C0L5	73	86	13528	10.7741	0.697767	0.0219148	1.77926
GO:0002697~regulation of immune effector process	5	5.55556	0.00204124	Q5UGI6, P02790, P01024, P01023, P02647	73	101	13528	9.17401	0.885591	0.034363	3.20043
GO:0019216~regulation of lipid metabolic process	5	5.55556	0.00297199	Q16270, P02649, Q86U78, P06727, P02647	73	112	13528	8.27299	0.957488	0.0435038	4.62763
GO:0007584~response to nutrient	5	5.55556	0.00656333	Q16270, P00751, P06396, P01008, P01023	73	140	13528	6.6184	0.999076	0.0798093	9.95184
GO:0006869~lipid transport	5	5.55556	0.00741532	P02649, P02749, P10909, P06727, P02647	73	145	13528	6.39017	0.999628	0.0867721	11.1734
GO:0010876~lipid localization	5	5.55556	0.00975034	P02649, P02749, P10909, P06727, P02647	73	157	13528	5.90175	0.999969	0.107957	14.4421
GO:0046486~glycerolipid metabolic process	5	5.55556	0.0108496	P02649, P02749, P06727, P04040, P02647	73	162	13528	5.7196	0.999991	0.117022	15.9416
GO:0006979~response to oxidative stress	5	5.55556	0.0113109	P02649, P10909, P22352, P06727, P04040	73	164	13528	5.64985	0.999994	0.119306	16.5634
GO:0030334~regulation of cell migration	5	5.55556	0.0125189	P02649, P02749, Q86U78, P00747, Q13822	73	169	13528	5.48269	0.999998	0.127499	18.1716
GO:0051345~positive regulation of hydrolase activity	5	5.55556	0.0151764	P02749, Q86U78, P06727, P00734, P02647	73	179	13528	5.1764	1	0.145749	21.6076
GO:0008015~blood circulation	5	5.55556	0.0172338	P02649, Q5UGI6, Q86U78, Q9UMR3, P68871	73	186	13528	4.98159	1	0.158339	24.1745
GO:0003013~circulatory system process	5	5.55556	0.0172338	P02649, Q5UGI6, Q86U78, Q9UMR3, P68871	73	186	13528	4.98159	1	0.158339	24.1745
GO:0048545~response to steroid hormone stimulus	5	5.55556	0.0191301	Q16270, P05543, P01009, P01023, Q13747, P00918	73	192	13528	4.82591	1	0.169981	26.4704
GO:0040012~regulation of locomotion	5	5.55556	0.0191301	P02649, P02749, Q86U78, P00747, Q13822	73	192	13528	4.82591	1	0.169981	26.4704
GO:0051270~regulation of cell motion	5	5.55556	0.0194583	P02649, P02749, Q86U78, P00747, Q13822	73	193	13528	4.80091	1	0.171242	26.861
GO:0060429~epithelium development	5	5.55556	0.0327393	P13647, Q86U78, P02533, P35908, P00918	73	227	13528	4.08183	1	0.251355	41.1335
GO:0044057~regulation of system process	5	5.55556	0.0823019	P02787, P02649, Q86U78, P06727, P02647	73	309	13528	2.99863	1	0.444512	74.5187
GO:0010873~positive regulation of cholesterol esterification	4	4.44444	4.98305e-06	P02649, Q86U78, P06727, P02647	73	7	13528	105.894	0.00527307	0.000330384	0.00793218
GO:0010872~regulation of cholesterol esterification	4	4.44444	7.94239e-06	P02649, Q86U78, P06727, P02647	73	8	13528	92.6575	0.0083915	0.000495578	0.0126427
GO:0030194~positive regulation of blood coagulation	4	4.44444	1.68896e-05	P04196, P02749, P00747, P00734	73	10	13528	74.126	0.0177604	0.000814212	0.026883
GO:0050820~positive regulation of coagulation	4	4.44444	3.97939e-05	P04196, P02749, P00747, P00734	73	13	13528	57.02	0.0413432	0.00162261	0.0633288
GO:0045940~positive regulation of steroid metabolic process	4	4.44444	5.04533e-05	P02649, Q86U78, P06727, P02647	73	14	13528	52.9472	0.0521247	0.00198072	0.0802861
GO:0006957~complement activation, alternative pathway	4	4.44444	6.28259e-05	P00751, Q6FHW3, P01024, P0C0L4	73	15	13528	49.4174	0.0644871	0.0023779	0.0999653
GO:0043691~reverse cholesterol transport	4	4.44444	7.7029e-05	P02649, P10909, P06727, P02647	73	16	13528	46.3288	0.0784801	0.00272066	0.122552
GO:0015669~gas transport	4	4.44444	0.000111387	P69905, P02042, P68871, P00918	73	18	13528	41.1811	0.111471	0.00368658	0.177169
GO:0030195~negative regulation of blood coagulation	4	4.44444	0.000237174	P02649, P02749, P00747, P00734	73	23	13528	32.2287	0.2225	0.00677886	0.376889
GO:0010594~regulation of endothelial cell migration	4	4.44444	0.000305676	P02649, P02749, Q86U78, P00747	73	25	13528	29.6504	0.277018	0.0080765	0.485495
GO:0050819~negative regulation of coagulation	4	4.44444	0.00034423	P02649, P02749, P00747, P00734	73	26	13528	28.51	0.306005	0.00886997	0.546573
GO:0006879~cellular iron ion homeostasis	4	4.44444	0.000583879	P02787, Q19KS2, P00738, P02790	73	31	13528	23.9116	0.461881	0.0136762	0.925435
GO:0055072~iron ion homeostasis	4	4.44444	0.000909949	P02787, Q19KS2, P00738, P02790	73	36	13528	20.5906	0.619358	0.0195191	1.43875
GO:0015918~sterol transport	4	4.44444	0.000986474	P02649, P10909, P06727, P02647	73	37	13528	20.0341	0.649069	0.0199364	1.55886
GO:0030301~cholesterol transport	4	4.44444	0.000986474	P02649, P10909, P06727, P02647	73	37	13528	20.0341	0.649069	0.0199364	1.55886
GO:0006641~triglyceride metabolic process	4	4.44444	0.00153144	P02649, P02749, P06727, P04040	73	43	13528	17.2386	0.803305	0.02862	2.41023
GO:0046890~regulation of lipid biosynthetic process	4	4.44444	0.00174755	Q16270, P02649, Q86U78, P06727	73	45	13528	16.4725	0.843668	0.0320331	2.74594
GO:0045834~positive regulation of lipid metabolic process	4	4.44444	0.00186238	P02649, Q86U78, P06727, P02647	73	46	13528	16.1144	0.86163	0.0324264	2.92387
GO:0006639~acylglycerol metabolic process	4	4.44444	0.00223476	P02649, P02749, P06727, P04040	73	49	13528	15.1278	0.906867	0.0364101	3.4988
GO:0006638~neutral lipid metabolic process	4	4.44444	0.00236839	P02649, P02749, P06727, P04040	73	50	13528	14.8252	0.919205	0.0374014	3.70434
GO:0006662~glycerol ether metabolic process	4	4.44444	0.00250688	P02649, P02749, P06727, P04040	73	51	13528	14.5345	0.930271	0.0384068	3.91691
GO:0018904~organic ether metabolic process	4	4.44444	0.00279865	P02649, P02749, P06727, P04040	73	53	13528	13.986	0.948878	0.0421793	4.36335
GO:0006800~oxygen and reactive oxygen species metabolic process	4	4.44444	0.00542742	Q86U78, P22352, P06727, P04040	73	67	13528	11.0636	0.996893	0.069634	8.29874
GO:0000302~response to reactive oxygen species	4	4.44444	0.0074224	P02649, P22352, P06727, P04040	73	75	13528	9.88347	0.999631	0.0859082	11.1835
GO:0008203~cholesterol metabolic process	4	4.44444	0.012947	P02649, P06727, P04040, P02647	73	92	13528	8.05718	0.999999	0.129132	18.7345
GO:0016125~sterol metabolic process	4	4.44444	0.0166098	P02649, P06727, P04040, P02647	73	101	13528	7.33921	1	0.154351	23.4044
GO:0032844~regulation of homeostatic process	4	4.44444	0.0228267	P02787, Q86U78, P00734, P00918	73	114	13528	6.50228	1	0.191878	30.7598
GO:0010038~response to metal ion	4	4.44444	0.0313692	P06396, P02533, P01009, Q13747, P00918	73	129	13528	5.7462	1	0.24736	39.792
GO:0030855~epithelial cell differentiation	4	4.44444	0.0365214	P13647, Q86U78, P02533, P35908	73	137	13528	5.41066	1	0.268962	44.6926
GO:0051129~negative regulation of cellular component organization	4	4.44444	0.0399494	P06396, P10909, P02647, P01034	73	142	13528	5.22014	1	0.28122	47.7434
GO:0001932~regulation of protein amino acid phosphorylation	4	4.44444	0.0646519	Q86U78, P02790, P00734, P02647	73	173	13528	4.28474	1	0.388876	65.4915
GO:0016042~lipid catabolic process	4	4.44444	0.0646519	P02649, P25311, P06727, Q13822	73	173	13528	4.28474	1	0.388876	65.4915
GO:0009617~response to bacterium	4	4.44444	0.0835489	P81605, Q19KS2, P01009, P61626, Q13747	73	193	13528	3.84073	1	0.445456	75.0644
GO:0001558~regulation of cell growth	4	4.44444	0.0845504	Q16270, P02649, Q86U78, P24592	73	194	13528	3.82093	1	0.447454	75.4946
GO:0051918~negative regulation of fibrinolysis	3	3.33333	0.000413282	P04196, P02749, P00747	73	6	13528	92.6575	0.35505	0.0103881	0.655876
GO:0051917~regulation of fibrinolysis	3	3.33333	0.000981665	P04196, P02749, P00747	73	9	13528	61.7717	0.647272	0.0202252	1.55131
GO:0033700~phospholipid efflux	3	3.33333	0.00122286	P02649, P06727, P02647	73	10	13528	55.5945	0.72699	0.0233281	1.929
GO:0065005~protein-lipid complex assembly	3	3.33333	0.00178121	P02649, P06727, P02647	73	12	13528	46.3288	0.849162	0.0320869	2.79813
GO:0034377~plasma lipoprotein particle assembly	3	3.33333	0.00178121	P02649, P06727, P02647	73	12	13528	46.3288	0.849162	0.0320869	2.79813
GO:0002920~regulation of humoral immune response	3	3.33333	0.00178121	Q5UGI6, P02790, P01023	73	12	13528	46.3288	0.849162	0.0320869	2.79813
GO:0015671~oxygen transport	3	3.33333	0.00209783	P69905, P02042, P68871	73	13	13528	42.765	0.892271	0.0347492	3.28777
GO:0010596~negative regulation of endothelial cell migration	3	3.33333	0.00243906	P02649, P02749, P00747	73	14	13528	39.7104	0.925055	0.0379335	3.81288
GO:0042744~hydrogen peroxide catabolic process	3	3.33333	0.00360778	P22352, P06727, P04040	73	17	13528	32.7027	0.978394	0.0505015	5.59119
GO:0070301~cellular response to hydrogen peroxide	3	3.33333	0.00404483	P22352, P06727, P04040	73	18	13528	30.8858	0.986435	0.0557241	6.24826
GO:0033344~cholesterol efflux	3	3.33333	0.00450519	P02649, P06727, P02647	73	19	13528	29.2603	0.991694	0.0595724	6.93573
GO:0045104~intermediate filament cytoskeleton organization	3	3.33333	0.00498861	P02533, P35527, P08779	73	20	13528	27.7973	0.995039	0.0649605	7.65254
GO:0032374~regulation of cholesterol transport	3	3.33333	0.00498861	P02649, P06727, P02647	73	20	13528	27.7973	0.995039	0.0649605	7.65254
GO:0034369~plasma lipoprotein particle remodeling	3	3.33333	0.00498861	P02649, Q86U78, P06727	73	20	13528	27.7973	0.995039	0.0649605	7.65254
GO:0032371~regulation of sterol transport	3	3.33333	0.00498861	P02649, P06727, P02647	73	20	13528	27.7973	0.995039	0.0649605	7.65254
GO:0034368~protein-lipid complex remodeling	3	3.33333	0.00498861	P02649, Q86U78, P06727	73	20	13528	27.7973	0.995039	0.0649605	7.65254
GO:0034367~macromolecular complex remodeling	3	3.33333	0.00498861	P02649, Q86U78, P06727	73	20	13528	27.7973	0.995039	0.0649605	7.65254
GO:0002673~regulation of acute inflammatory response	3	3.33333	0.00549483	Q5UGI6, P01024, P01023	73	21	13528	26.4736	0.997109	0.069631	8.39763
GO:0045103~intermediate filament-based process	3	3.33333	0.00602361	P02533, P35527, P08779	73	22	13528	25.2702	0.998356	0.0743263	9.16989
GO:0016525~negative regulation of angiogenesis	3	3.33333	0.0065747	P36955, P02749, P00747	73	23	13528	24.1715	0.999087	0.07904	9.96825
GO:0050777~negative regulation of immune response	3	3.33333	0.00774282	Q5UGI6, P01023, P02760	73	25	13528	22.2378	0.999738	0.0885004	11.6388
GO:0042743~hydrogen peroxide metabolic process	3	3.33333	0.00774282	P22352, P06727, P04040	73	25	13528	22.2378	0.999738	0.0885004	11.6388
GO:0034614~cellular response to reactive oxygen species	3	3.33333	0.0110366	P22352, P06727, P04040	73	30	13528	18.5315	0.999992	0.117737	16.1941
GO:0032368~regulation of lipid transport	3	3.33333	0.0110366	P02649, P06727, P02647	73	30	13528	18.5315	0.999992	0.117737	16.1941
GO:0050728~negative regulation of inflammatory response	3	3.33333	0.0117575	P36955, P02649, P01008	73	31	13528	17.9337	0.999996	0.122532	17.1613
GO:0015914~phospholipid transport	3	3.33333	0.0132595	P02649, P06727, P02647	73	33	13528	16.8468	0.999999	0.130835	19.143
GO:0042632~cholesterol homeostasis	3	3.33333	0.0173555	P02649, P06727, P02647	73	38	13528	14.6301	1	0.15802	24.3239
GO:0055092~sterol homeostasis	3	3.33333	0.0173555	P02649, P06727, P02647	73	38	13528	14.6301	1	0.15802	24.3239
GO:0034599~cellular response to oxidative stress	3	3.33333	0.0219167	P22352, P06727, P04040	73	43	13528	12.929	1	0.186369	29.7262
GO:0032102~negative regulation of response to external stimulus	3	3.33333	0.0290333	P36955, P02649, P01008	73	50	13528	11.1189	1	0.234466	37.4385
GO:0055088~lipid homeostasis	3	3.33333	0.030116	P02649, P06727, P02647	73	51	13528	10.9009	1	0.24039	38.5399
GO:0030162~regulation of proteolysis	3	3.33333	0.032329	P02649, Q5UGI6, P01023	73	53	13528	10.4895	1	0.250361	40.7346
GO:0035150~regulation of tube size	3	3.33333	0.032329	P02649, Q86U78, P68871	73	53	13528	10.4895	1	0.250361	40.7346
GO:0050880~regulation of blood vessel size	3	3.33333	0.032329	P02649, Q86U78, P68871	73	53	13528	10.4895	1	0.250361	40.7346
GO:0045088~regulation of innate immune response	3	3.33333	0.0334588	Q5UGI6, P02790, P01023	73	54	13528	10.2953	1	0.254392	41.8267
GO:0042542~response to hydrogen peroxide	3	3.33333	0.0357644	P22352, P06727, P04040	73	56	13528	9.92759	1	0.265915	43.9968
GO:0030336~negative regulation of cell migration	3	3.33333	0.0369397	P02649, P02749, P00747	73	57	13528	9.75342	1	0.268014	45.0737
GO:0003018~vascular process in circulatory system	3	3.33333	0.0381298	P02649, Q86U78, P68871	73	58	13528	9.58526	1	0.271878	46.1443
GO:0040013~negative regulation of locomotion	3	3.33333	0.0417869	P02649, P02749, P00747	73	61	13528	9.11386	1	0.288598	49.313
GO:0031329~regulation of cellular catabolic process	3	3.33333	0.0417869	P02649, P06727, P01034	73	61	13528	9.11386	1	0.288598	49.313
GO:0051271~negative regulation of cell motion	3	3.33333	0.0442954	P02649, P02749, P00747	73	63	13528	8.82453	1	0.297744	51.3846
GO:0045765~regulation of angiogenesis	3	3.33333	0.0442954	P36955, P02749, P00747	73	63	13528	8.82453	1	0.297744	51.3846
GO:0031099~regeneration	3	3.33333	0.0521438	P06396, P02749, P00747	73	69	13528	8.05718	1	0.335533	57.3651
GO:0060193~positive regulation of lipase activity	3	3.33333	0.0604473	P02749, Q86U78, P06727	73	75	13528	7.4126	1	0.372417	62.9376
GO:0051384~response to glucocorticoid stimulus	3	3.33333	0.0647585	Q16270, P05543, P01023	73	78	13528	7.1275	1	0.387308	65.5541
GO:0042157~lipoprotein metabolic process	3	3.33333	0.0676888	P02649, P06727, P02647	73	80	13528	6.94932	1	0.397024	67.2326
GO:0002683~negative regulation of immune system process	3	3.33333	0.0721654	Q5UGI6, P01023, P02760	73	83	13528	6.69814	1	0.41337	69.6495
GO:0031960~response to corticosteroid stimulus	3	3.33333	0.0752021	Q16270, P05543, P01023	73	85	13528	6.54053	1	0.424775	71.1927
GO:0060191~regulation of lipase activity	3	3.33333	0.0782792	P02749, Q86U78, P06727	73	87	13528	6.39017	1	0.433898	72.6813
GO:0001934~positive regulation of protein amino acid phosphorylation	3	3.33333	0.0813956	Q86U78, P02790, P00734	73	89	13528	6.24658	1	0.444979	74.1151
GO:0009894~regulation of catabolic process	3	3.33333	0.0925956	P02649, P06727, P01034	73	96	13528	5.7911	1	0.470798	78.7071
GO:0042327~positive regulation of phosphorylation	3	3.33333	0.0942309	Q86U78, P02790, P00734	73	97	13528	5.73139	1	0.474929	79.3098
GO:0045937~positive regulation of phosphate metabolic process	3	3.33333	0.0991869	Q86U78, P02790, P00734	73	100	13528	5.55945	1	0.489157	81.0402
GO:0010562~positive regulation of phosphorus metabolic process	3	3.33333	0.0991869	Q86U78, P02790, P00734	73	100	13528	5.55945	1	0.489157	81.0402
GO:0001868~regulation of complement activation, lectin pathway	2	2.22222	0.0106167	Q5UGI6, P01023	73	2	13528	185.315	0.999988	0.115818	15.6259
GO:0001869~negative regulation of complement activation, lectin pathway	2	2.22222	0.0106167	Q5UGI6, P01023	73	2	13528	185.315	0.999988	0.115818	15.6259
GO:0006982~response to lipid hydroperoxide	2	2.22222	0.0106167	P22352, P06727	73	2	13528	185.315	0.999988	0.115818	15.6259
GO:0045916~negative regulation of complement activation	2	2.22222	0.0158832	Q5UGI6, P01023	73	3	13528	123.543	1	0.149375	22.4985
GO:0030449~regulation of complement activation	2	2.22222	0.0158832	Q5UGI6, P01023	73	3	13528	123.543	1	0.149375	22.4985
GO:0002921~negative regulation of humoral immune response	2	2.22222	0.0211221	Q5UGI6, P01023	73	4	13528	92.6575	1	0.1831	28.8118
GO:0045824~negative regulation of innate immune response	2	2.22222	0.0211221	Q5UGI6, P01023	73	4	13528	92.6575	1	0.1831	28.8118
GO:0010955~negative regulation of protein maturation by peptide bond cleavage	2	2.22222	0.0211221	Q5UGI6, P01023	73	4	13528	92.6575	1	0.1831	28.8118
GO:0032488~Cdc42 protein signal transduction	2	2.22222	0.0211221	P02649, P02647	73	4	13528	92.6575	1	0.1831	28.8118
GO:0034380~high-density lipoprotein particle assembly	2	2.22222	0.0263336	P02649, P02647	73	5	13528	74.126	1	0.216582	34.6113
GO:0030300~regulation of intestinal cholesterol absorption	2	2.22222	0.0315176	P06727, P02647	73	6	13528	61.7717	1	0.246596	39.9386
GO:0034384~high-density lipoprotein particle clearance	2	2.22222	0.0315176	P02649, P02647	73	6	13528	61.7717	1	0.246596	39.9386
GO:0070613~regulation of protein processing	2	2.22222	0.0315176	Q5UGI6, P01023	73	6	13528	61.7717	1	0.246596	39.9386
GO:0033194~response to hydroperoxide	2	2.22222	0.0315176	P22352, P06727	73	6	13528	61.7717	1	0.246596	39.9386
GO:0010953~regulation of protein maturation by peptide bond cleavage	2	2.22222	0.0315176	Q5UGI6, P01023	73	6	13528	61.7717	1	0.246596	39.9386
GO:0051006~positive regulation of lipoprotein lipase activity	2	2.22222	0.0366745	P02749, P06727	73	7	13528	52.9472	1	0.268128	44.8323
GO:0034372~very-low-density lipoprotein particle remodeling	2	2.22222	0.0366745	P02649, P06727	73	7	13528	52.9472	1	0.268128	44.8323
GO:0034370~triglyceride-rich lipoprotein particle remodeling	2	2.22222	0.046907	P02649, P06727	73	9	13528	41.1811	1	0.310693	53.4568
GO:0043537~negative regulation of blood vessel endothelial cell migration	2	2.22222	0.046907	P02649, P00747	73	9	13528	41.1811	1	0.310693	53.4568
GO:0019934~cGMP-mediated signaling	2	2.22222	0.046907	P02649, Q86U78	73	9	13528	41.1811	1	0.310693	53.4568
GO:0020027~hemoglobin metabolic process	2	2.22222	0.051983	P04040, P02790	73	10	13528	37.063	1	0.336635	57.2499
GO:0008211~glucocorticoid metabolic process	2	2.22222	0.051983	P08185, P02647	73	10	13528	37.063	1	0.336635	57.2499
GO:0045109~intermediate filament organization	2	2.22222	0.051983	P02533, P35527	73	10	13528	37.063	1	0.336635	57.2499
GO:0002891~positive regulation of immunoglobulin mediated immune response	2	2.22222	0.0570324	P02790, P01024	73	11	13528	33.6936	1	0.357175	60.7341
GO:0044058~regulation of digestive system process	2	2.22222	0.0570324	P06727, P02647	73	11	13528	33.6936	1	0.357175	60.7341
GO:0002714~positive regulation of B cell mediated immunity	2	2.22222	0.0570324	P02790, P01024	73	11	13528	33.6936	1	0.357175	60.7341
GO:0045723~positive regulation of fatty acid biosynthetic process	2	2.22222	0.0570324	Q86U78, P06727	73	11	13528	33.6936	1	0.357175	60.7341
GO:0014068~positive regulation of phosphoinositide 3-kinase cascade	2	2.22222	0.0620552	Q86U78, P04040	73	12	13528	30.8858	1	0.37832	63.9345
GO:0034375~high-density lipoprotein particle remodeling	2	2.22222	0.0620552	P02649, P06727	73	12	13528	30.8858	1	0.37832	63.9345
GO:0042730~fibrinolysis	2	2.22222	0.0620552	P00747, P00734	73	12	13528	30.8858	1	0.37832	63.9345
GO:0010712~regulation of collagen metabolic process	2	2.22222	0.0620552	P00734, P01034	73	12	13528	30.8858	1	0.37832	63.9345
GO:0014066~regulation of phosphoinositide 3-kinase cascade	2	2.22222	0.0670517	Q86U78, P04040	73	13	13528	28.51	1	0.396119	66.8743
GO:0007263~nitric oxide mediated signal transduction	2	2.22222	0.0720219	P02649, Q86U78	73	14	13528	26.4736	1	0.414832	69.5747
GO:0031640~killing of cells of another organism	2	2.22222	0.0720219	Q56G89, P81605, P02768	73	14	13528	26.4736	1	0.414832	69.5747
GO:0042304~regulation of fatty acid biosynthetic process	2	2.22222	0.076966	Q86U78, P06727	73	15	13528	24.7087	1	0.430357	72.0551
GO:0034381~lipoprotein particle clearance	2	2.22222	0.0818841	P02649, P02647	73	16	13528	23.1644	1	0.444891	74.3334
GO:0018298~protein-chromophore linkage	2	2.22222	0.0818841	Q96K68, P02760	73	16	13528	23.1644	1	0.444891	74.3334
GO:0043535~regulation of blood vessel endothelial cell migration	2	2.22222	0.0818841	P02649, P00747	73	16	13528	23.1644	1	0.444891	74.3334
GO:0002698~negative regulation of immune effector process	2	2.22222	0.0818841	Q5UGI6, P01023	73	16	13528	23.1644	1	0.444891	74.3334
GO:0051004~regulation of lipoprotein lipase activity	2	2.22222	0.0867764	P02749, P06727	73	17	13528	21.8018	1	0.454326	76.4262
GO:0044246~regulation of multicellular organismal metabolic process	2	2.22222	0.0867764	P00734, P01034	73	17	13528	21.8018	1	0.454326	76.4262
GO:0010043~response to zinc ion	2	2.22222	0.0867764	P02533, P00918	73	17	13528	21.8018	1	0.454326	76.4262
GO:0001937~negative regulation of endothelial cell proliferation	2	2.22222	0.0916429	P02649, P02749	73	18	13528	20.5906	1	0.469227	78.3484
GO:0034103~regulation of tissue remodeling	2	2.22222	0.0964839	P00918, P01034	73	19	13528	19.5068	1	0.481287	80.114

## Sheet: Table E
Table E	Complete lists of the PPI networks of the AH proteins analysed employing the Ingenuity Pathways Analysis software.
From Molecule(s)	Relationship Type	To Molecule(s)
A2M	inhibition	F2
A2M	protein-protein interactions	F2
A2M	protein-protein interactions	A2M
A2M	translocation	A2M
AGT	reaction	AGT
AGT	translocation	AGT
AHSG	translocation	AHSG
ALB	activation	ALB
ALB	translocation	ALB
ALB	protein-protein interactions	AHSG
AMBP	protein-protein interactions	AMBP
AMBP	translocation	AMBP
AMBP	protein-protein interactions	ALB
AMBP	protein-protein interactions	A2M
AMBRA1	protein-protein interactions	AMBRA1
APOA1	protein-protein interactions	HPX
APOA1	protein-protein interactions	HP
APOA1	protein-protein interactions	HBB
APOA1	protein-protein interactions	GPX3
APOA1	protein-protein interactions	F2
APOA1	protein-protein interactions	CLU
APOA1	protein-protein interactions	C3
APOA1	protein-protein interactions	APOE
APOA1	protein-protein interactions	APOA4
APOA1	protein-protein interactions	APOA2
APOA1	protein-protein interactions	APOA1
APOA1	protein-protein interactions	ALB
APOA2	protein-protein interactions	APOE
APOA2	protein-protein interactions	APOA4
APOA2	protein-protein interactions	APOA2
APOA2	protein-protein interactions	APOA1
APOA2	protein-protein interactions	ALB
APOA4	protein-protein interactions	APOE
APOA4	protein-protein interactions	ALB
APOD	protein-protein interactions	APOD
APOD	protein-protein interactions	APOA2
APOD	protein-protein interactions	APOA1
APOE	protein-protein interactions	APOE
APOE	protein-protein interactions	APOA1
APOE	protein-protein interactions	ALB
APOE	protein-protein interactions	A2M
APOH	protein-protein interactions	APOH
APOH	translocation	APOH
AZGP1	inhibition	AZGP1
AZGP1	protein-protein interactions	AZGP1
B2M	protein-protein interactions	B2M
B2M	protein-protein interactions	APOE
B2M	protein-protein interactions	A2M
BPIFA1	protein-protein interactions	AZGP1
C1R	protein-protein interactions	SERPING1
C1R	protein-protein interactions	C1R
C3	protein-protein interactions	Igm
C3	protein-protein interactions	IgG
C3	protein-protein interactions	CFB
C3	protein-protein interactions	C4A/C4B
C3	activation	C3
C3	molecular cleavage	C3
C3	protein-protein interactions	C3
C3	reaction	C3
C3	translocation	C3
C3	protein-protein interactions	APOH
C4A/C4B	protein-protein interactions	IgG
C4A/C4B	activation	C3
C4A/C4B	protein-protein interactions	C3
C4A/C4B	protein-protein interactions	ALB
CAT	protein-protein interactions	CAT
CFB	protein-protein interactions	CFB
CFB	reaction	CFB
CFB	translocation	CFB
CFB	activation	C3
CFB	molecular cleavage	C3
CFB	protein-protein interactions	C3
CFB	protein-protein interactions	ALB
CFD	protein-protein interactions	CFD
CFD	molecular cleavage	CFB
CFD	protein-protein interactions	ALB
CFI	molecular cleavage	C4A/C4B
CFI	molecular cleavage	C3
CFI	protein-protein interactions	C3
CHI3L1	protein-protein interactions	CHI3L1
CLEC3B	activation	PLG
CLEC3B	protein-protein interactions	PLG
CLU	protein-protein interactions	CLU
CLU	protein-protein interactions	APOA1
CP	translocation	CP
CP	protein-protein interactions	CLU
CP	protein-protein interactions	APOA1
CST3	protein-protein interactions	CST3
CST3	protein-protein interactions	C4A/C4B
CST3	protein-protein interactions	ALB
CTSD	molecular cleavage	PLG
CTSD	molecular cleavage	DCD
CTSD	protein-protein interactions	CTSD
CTSD	molecular cleavage	CST3
CTSD	protein-protein interactions	CST3
DCD	protein-protein interactions	ALB
F2	protein-protein interactions	SERPING1
F2	molecular cleavage	SERPINC1
F2	protein-protein interactions	SERPINC1
F2	activation	PLG
F2	molecular cleavage	PLG
F2	activation	F2
F2	molecular cleavage	F2
F2	protein-protein interactions	F2
F2	reaction	F2
F2	molecular cleavage	APOE
F2	protein-protein interactions	ALB
F2	protein-protein interactions	A2M
FGG	protein-protein interactions	FGG
FGG	translocation	FGG
FGG	protein-protein interactions	F2
GC	protein-protein interactions	GC
GPX3	protein-protein interactions	GPX3
GSN	protein-protein interactions	B2M
GSN	protein-protein interactions	ALB
HBB	protein-protein interactions	HP
HBB	protein-protein interactions	HBD
HBB	protein-protein interactions	HBB
HBB	protein-protein interactions	APOE
HBD	protein-protein interactions	HBD
HP	translocation	HP
HP	protein-protein interactions	HBB
HP	protein-protein interactions	APOE
HP	protein-protein interactions	APOA1
HP	protein-protein interactions	ALB
HPX	translocation	HPX
HPX	protein-protein interactions	ALB
HRG	protein-protein interactions	FGG
IgG	membership	IGHG4
IgG	membership	IGHG3
IgG	membership	IGHG1
IgG	translocation	IgG
IgG	protein-protein interactions	HRG
IgG	protein-protein interactions	F2
IgG	protein-protein interactions	CLU
IgG	protein-protein interactions	C3
IgG	protein-protein interactions	B2M
IgG	protein-protein interactions	APOH
IgG	protein-protein interactions	ALB
Igh (family)	membership	IGHM
Igh (family)	membership	IGHG1
IGHG1	protein-protein interactions	IGHG1
IGHG1	protein-protein interactions	ALB
IGHM	protein-protein interactions	IGHM
IGKC	protein-protein interactions	IGHM
IGKC	protein-protein interactions	IGHG4
IGKC	protein-protein interactions	IGHG1
IGKC	protein-protein interactions	APOA1
IGKC	protein-protein interactions	ALB
IGLC1	protein-protein interactions	IGHG1
Igm	membership	IGHM
Igm	protein-protein interactions	IgG
KNG1	protein-protein interactions	KRT1
KRT1	protein-protein interactions	KNG1
KRT1	protein-protein interactions	APOA1
KRT1	protein-protein interactions	ALB
KRT10	protein-protein interactions	ALB
KRT13	protein-protein interactions	ALB
KRT14	protein-protein interactions	KRT5
KRT14	protein-protein interactions	ALB
KRT16	protein-protein interactions	APOA1
KRT16	protein-protein interactions	ALB
KRT2	protein-protein interactions	KRT13
KRT31	protein-protein interactions	KRT2
KRT5	protein-protein interactions	KRT31
KRT5	protein-protein interactions	KRT14
KRT5	protein-protein interactions	ALB
KRT6B	protein-protein interactions	KRT31
KRT6B	protein-protein interactions	KRT13
KRT6B	protein-protein interactions	ALB
KRT83	protein-protein interactions	KRT31
KRT9	protein-protein interactions	KRT10
KRT9	protein-protein interactions	KRT1
KRT9	protein-protein interactions	APOA1
KRT9	protein-protein interactions	ALB
LGALS3BP	protein-protein interactions	LGALS3BP
LTF	protein-protein interactions	CP
LTF	protein-protein interactions	CLU
LTF	protein-protein interactions	BPIFA1
LTF	protein-protein interactions	AZGP1
LYZ	protein-protein interactions	LYZ
LYZ	protein-protein interactions	LTF
LYZ	protein-protein interactions	CLU
ORM1	protein-protein interactions	BLVRB
PIP	protein-protein interactions	LYZ
PLG	protein-protein interactions	SERPINF1
PLG	activation	PLG
PLG	inhibition	PLG
PLG	molecular cleavage	PLG
PLG	protein-protein interactions	PLG
PLG	reaction	PLG
PLG	translocation	PLG
PLG	protein-protein interactions	KNG1
PLG	protein-protein interactions	HRG
PLG	protein-protein interactions	CLEC3B
PLG	activation	C3
PLG	molecular cleavage	C3
PLG	protein-protein interactions	C3
PLG	molecular cleavage	APOH
PLG	protein-protein interactions	APOH
PRDX2	protein-protein interactions	PRDX2
PRDX2	protein-protein interactions	APOE
PRDX2	protein-protein interactions	A2M
PTGDS	protein-protein interactions	PTGDS
PYGM	protein-protein interactions	PYGM
RBP3	protein-protein interactions	RBP3
SERPINA1	protein-protein interactions	SERPINA1
SERPINA1	translocation	SERPINA1
SERPINA3	translocation	SERPINA3
SERPINA3	protein-protein interactions	APOE
SERPINC1	protein-protein interactions	SERPINC1
SERPINC1	protein-protein interactions	PLG
SERPINC1	activation	F2
SERPINC1	inhibition	F2
SERPINC1	protein-protein interactions	F2
SERPINC1	protein-protein interactions	APOA1
SERPINF1	protein-protein interactions	SERPINA6
SERPING1	protein-protein interactions	PLG
SERPING1	protein-protein interactions	F2
SERPING1	inhibition	C1R
SERPING1	protein-protein interactions	C1R
SERPING1	protein-protein interactions	ALB
SERPINI1	protein-protein interactions	SERPINI1
TF	protein-protein interactions	TF
TF	protein-protein interactions	PLG
TTN	protein-protein interactions	TTN
TTN	protein-protein interactions	PYGM
TTN	protein-protein interactions	ALB

## Sheet: Table F
Table F	List of the proteins identified from the AH samples in the current study in comparison to previous studies in the literature.
	Fasta headers	Protein names	Gene names	Chowdhury et al. (2010)	Bennett et al. (2011)	Ji et al. (2015)	Murthy et al. (2015)	Kliuchnikova et al (2016)	Yang et al., 2016	Summary
1	>tr|V9HWD8|V9HWD8_HUMAN Epididymis secretory sperm binding protein Li 163pA OS=Homo sapiens GN=HEL-S-163pA PE=2 SV=1;>sp|P04217|A1BG_HUMAN Alpha-1B-glycoprotein OS=Homo sapiens GN=A1BG PE=1 SV=4;>tr|M0R009|M0R009_HUMAN Alpha-1B-glycoprotein (Fragment) OS=H	Alpha-1B-glycoprotein	HEL-S-163pA;A1BG	√	√	√	√	√	√	√
2	>tr|C9JV77|C9JV77_HUMAN Alpha-2-HS-glycoprotein OS=Homo sapiens GN=AHSG PE=1 SV=1;>tr|B7Z8Q2|B7Z8Q2_HUMAN cDNA FLJ55606, highly similar to Alpha-2-HS-glycoprotein OS=Homo sapiens PE=2 SV=1;>sp|P02765|FETUA_HUMAN Alpha-2-HS-glycoprotein OS=Homo sapiens GN=A	Alpha-2-HS-glycoprotein;Alpha-2-HS-glycoprotein chain A;Alpha-2-HS-glycoprotein chain B	AHSG	√	√	√	√	√	√	√
3	>sp|P01023|A2MG_HUMAN Alpha-2-macroglobulin OS=Homo sapiens GN=A2M PE=1 SV=3	Alpha-2-macroglobulin	A2M	√	√	√	√	√	√	√
4	>tr|B4E1B3|B4E1B3_HUMAN cDNA FLJ53950, highly similar to Angiotensinogen OS=Homo sapiens PE=2 SV=1;>tr|Q86U78|Q86U78_HUMAN Angiotensinogen (Serine (Or cysteine) proteinase inhibitor, clade A (Alpha-1 antiproteinase, antitrypsin), member 8) OS=Homo sapiens	Angiotensinogen;Angiotensin-1;Angiotensin-2;Angiotensin-3;Angiotensin-4;Angiotensin 1-9;Angiotensin 1-7;Angiotensin 1-5;Angiotensin 1-4	AGT	√	√	√	√	√	√	√
5	>tr|A0A024R944|A0A024R944_HUMAN Serpin peptidase inhibitor, clade C (Antithrombin), member 1, isoform CRA_a OS=Homo sapiens GN=SERPINC1 PE=3 SV=1;>sp|P01008|ANT3_HUMAN Antithrombin-III OS=Homo sapiens GN=SERPINC1 PE=1 SV=1;>tr|Q8TCE1|Q8TCE1_HUMAN Antithrom	Antithrombin-III	SERPINC1	√	√	√	√	√	√	√
6	>tr|A0A024R3E3|A0A024R3E3_HUMAN Apolipoprotein A-I, isoform CRA_a OS=Homo sapiens GN=APOA1 PE=4 SV=1;>sp|P02647|APOA1_HUMAN Apolipoprotein A-I OS=Homo sapiens GN=APOA1 PE=1 SV=1;>tr|F8W696|F8W696_HUMAN Truncated apolipoprotein A-I OS=Homo sapiens GN=APOA1	Apolipoprotein A-I;Proapolipoprotein A-I;Truncated apolipoprotein A-I	APOA1	√	√	√	√	√	√	√
7	>tr|V9GYG9|V9GYG9_HUMAN Apolipoprotein A-II (Fragment) OS=Homo sapiens GN=APOA2 PE=1 SV=1;>tr|V9GYM3|V9GYM3_HUMAN Apolipoprotein A-II OS=Homo sapiens GN=APOA2 PE=1 SV=1;>sp|P02652|APOA2_HUMAN Apolipoprotein A-II OS=Homo sapiens GN=APOA2 PE=1 SV=1;>tr|V9GYE	Apolipoprotein A-II;Proapolipoprotein A-II;Truncated apolipoprotein A-II	APOA2	√	√	√	√	√	√	√
8	>sp|P06727|APOA4_HUMAN Apolipoprotein A-IV OS=Homo sapiens GN=APOA4 PE=1 SV=3;>tr|Q13784|Q13784_HUMAN APOA4 protein (Fragment) OS=Homo sapiens GN=APOA4 PE=2 SV=1	Apolipoprotein A-IV	APOA4	√	√	√	√	√	√	√
9	>tr|J9ZVQ3|J9ZVQ3_HUMAN Apolipoprotein E (Fragment) OS=Homo sapiens GN=APOE PE=4 SV=1;>sp|P02649|APOE_HUMAN Apolipoprotein E OS=Homo sapiens GN=APOE PE=1 SV=1;>tr|Q6LBZ1|Q6LBZ1_HUMAN MRNA for apolipoprotein E (apo E) (Fragment) OS=Homo sapiens PE=2 SV=1;>t	Apolipoprotein E	APOE	√	√	√	√	√	√	√
10	>tr|D9IWP9|D9IWP9_HUMAN Beta-2-glycoprotein I (Fragment) OS=Homo sapiens PE=2 SV=1;>sp|P02749|APOH_HUMAN Beta-2-glycoprotein 1 OS=Homo sapiens GN=APOH PE=1 SV=3;>tr|B4DPN0|B4DPN0_HUMAN cDNA FLJ51265, moderately similar to Beta-2-glycoprotein 1 (Beta-2-glyc	Beta-2-glycoprotein 1	APOH	√	√	√	√	√	√	√
11	>tr|B4E3Q1|B4E3Q1_HUMAN cDNA FLJ61580, highly similar to Calsyntenin-1 OS=Homo sapiens PE=2 SV=1;>sp|O94985|CSTN1_HUMAN Calsyntenin-1 OS=Homo sapiens GN=CLSTN1 PE=1 SV=1;>tr|Q5SR54|Q5SR54_HUMAN Calsyntenin-1 (Fragment) OS=Homo sapiens GN=CLSTN1 PE=4 SV=1	Calsyntenin-1;Soluble Alc-alpha;CTF1-alpha	CLSTN1	√	√	√	√	√	√	√
12	>tr|V9HW21|V9HW21_HUMAN Epididymis luminal protein 76 OS=Homo sapiens GN=HEL-76 PE=2 SV=1;>sp|P00918|CAH2_HUMAN Carbonic anhydrase 2 OS=Homo sapiens GN=CA2 PE=1 SV=2	Carbonic anhydrase 2	HEL-76;CA2	√	√	√	√	√	√	√
13	>tr|V9HWI3|V9HWI3_HUMAN Cathepsin D (Lysosomal aspartyl peptidase), isoform CRA_a OS=Homo sapiens GN=HEL-S-130P PE=2 SV=1;>sp|P07339|CATD_HUMAN Cathepsin D OS=Homo sapiens GN=CTSD PE=1 SV=1;>tr|H7C1V0|H7C1V0_HUMAN Cathepsin D light chain (Fragment) OS=Homo	Cathepsin D;Cathepsin D light chain;Cathepsin D heavy chain	HEL-S-130P;CTSD	√	√	√	√	√	√	√
14	>tr|E9PFZ2|E9PFZ2_HUMAN Ceruloplasmin OS=Homo sapiens GN=CP PE=4 SV=1;>tr|B7Z5Q2|B7Z5Q2_HUMAN cDNA FLJ58075, highly similar to Ceruloplasmin (EC 1.16.3.1) OS=Homo sapiens PE=2 SV=1;>tr|Q1L857|Q1L857_HUMAN Ceruloplasmin (Fragment) OS=Homo sapiens PE=4 SV=1;	Ceruloplasmin	CP	√	√	√	√	√	√	√
15	>tr|A0A024R969|A0A024R969_HUMAN Chitinase 3-like 1 (Cartilage glycoprotein-39), isoform CRA_a OS=Homo sapiens GN=CHI3L1 PE=3 SV=1;>sp|P36222|CH3L1_HUMAN Chitinase-3-like protein 1 OS=Homo sapiens GN=CHI3L1 PE=1 SV=2	Chitinase-3-like protein 1	CHI3L1	√	√	√	√	√	√	√
16	>Q2UVX4 SWISS-PROT:Q2UVX4 (Bos taurus) Complement C3 precursor	Complement C3 precursor	C3	√	√	√	√	√	√	√
17	>tr|V9HWA9|V9HWA9_HUMAN Epididymis secretory sperm binding protein Li 62p OS=Homo sapiens GN=HEL-S-62p PE=2 SV=1;>sp|P01024|CO3_HUMAN Complement C3 OS=Homo sapiens GN=C3 PE=1 SV=2;>tr|B4E216|B4E216_HUMAN cDNA FLJ57339, highly similar to Complement C3 OS=Ho	Complement C3;Complement C3 beta chain;C3-beta-c;Complement C3 alpha chain;C3a anaphylatoxin;Acylation stimulating protein;Complement C3b alpha chain;Complement C3c alpha chain fragment 1;Complement C3dg fragment;Complement C3g fragment;Complement C3d fragment;Complement C3f fragment;Complement C3c alpha chain fragment 2	HEL-S-62p;C3	√	√	√	√	√	√	√
18	>sp|P0C0L4|CO4A_HUMAN Complement C4-A OS=Homo sapiens GN=C4A PE=1 SV=2	Complement C4-A;Complement C4 beta chain;Complement C4-A alpha chain;C4a anaphylatoxin;C4b-A;C4d-A;Complement C4 gamma chain	C4A	√	√	√	√	√	√	√
19	>tr|B4E1Z4|B4E1Z4_HUMAN Uncharacterized protein OS=Homo sapiens PE=2 SV=1;>sp|P00751|CFAB_HUMAN Complement factor B OS=Homo sapiens GN=CFB PE=1 SV=2;>tr|E7ETN3|E7ETN3_HUMAN Uncharacterized protein OS=Homo sapiens PE=3 SV=1;>tr|H7C5H1|H7C5H1_HUMAN Complemen	Complement factor B;Complement factor B Ba fragment;Complement factor B Bb fragment	CFB	√	√	√	√	√	√	√
20	>tr|Q6FHW3|Q6FHW3_HUMAN DF protein OS=Homo sapiens GN=DF PE=2 SV=1;>tr|K7ERG9|K7ERG9_HUMAN Complement factor D OS=Homo sapiens GN=CFD PE=3 SV=1;>tr|A6XNE2|A6XNE2_HUMAN Complement factor D preproprotein OS=Homo sapiens PE=2 SV=1;>sp|P00746|CFAD_HUMAN Comple	Complement factor D	DF;CFD	√	√	√	√	√	√	√
21	>tr|B2R9F2|B2R9F2_HUMAN cDNA, FLJ94361, highly similar to Homo sapiens serine (or cysteine) proteinase inhibitor, clade A(alpha-1 antiproteinase, antitrypsin), member 6 (SERPINA6), mRNA OS=Homo sapiens PE=2 SV=1;>sp|P08185|CBG_HUMAN Corticosteroid-binding	Corticosteroid-binding globulin	SERPINA6	√	√	√	√	√	√	√
22	>sp|P01034|CYTC_HUMAN Cystatin-C OS=Homo sapiens GN=CST3 PE=1 SV=1	Cystatin-C	CST3	√	√	√	√	√	√	√
23	>sp|P81605|DCD_HUMAN Dermcidin OS=Homo sapiens GN=DCD PE=1 SV=2	Dermcidin;Survival-promoting peptide;DCD-1	DCD	√	√	√	√	√	√	√
24	>tr|B3KS70|B3KS70_HUMAN cDNA FLJ35660 fis, clone SPLEN2017538, highly similar to Dickkopf-related protein 3 OS=Homo sapiens PE=2 SV=1;>tr|B4DI69|B4DI69_HUMAN cDNA FLJ59893, highly similar to Dickkopf-related protein 3 OS=Homo sapiens PE=2 SV=1;>tr|F6SYF8|F	Dickkopf-related protein 3	DKK3	√	√	√	√	√	√	√
25	>tr|E7EUF1|E7EUF1_HUMAN Ectonucleotide pyrophosphatase/phosphodiesterase family member 2 OS=Homo sapiens GN=ENPP2 PE=4 SV=1;>sp|Q13822|ENPP2_HUMAN Ectonucleotide pyrophosphatase/phosphodiesterase family member 2 OS=Homo sapiens GN=ENPP2 PE=1 SV=3;>tr|E5RIA	Ectonucleotide pyrophosphatase/phosphodiesterase family member 2	ENPP2	√	√	√	√	√	√	√
26	>tr|A8KAJ3|A8KAJ3_HUMAN cDNA FLJ77823, highly similar to Homo sapiens EGF-containing fibulin-like extracellular matrix protein 1, transcript variant 3, mRNA OS=Homo sapiens PE=2 SV=1;>sp|Q12805|FBLN3_HUMAN EGF-containing fibulin-like extracellular matrix p	EGF-containing fibulin-like extracellular matrix protein 1	EFEMP1	√	√	√	√	√	√	√
27	>tr|B4DVE1|B4DVE1_HUMAN cDNA FLJ53478, highly similar to Galectin-3-binding protein OS=Homo sapiens PE=2 SV=1;>sp|Q08380|LG3BP_HUMAN Galectin-3-binding protein OS=Homo sapiens GN=LGALS3BP PE=1 SV=1;>tr|B4DI70|B4DI70_HUMAN cDNA FLJ53509, highly similar to G	Galectin-3-binding protein	LGALS3BP	√	√	√	√	√	√	√
28	>sp|P06396|GELS_HUMAN Gelsolin OS=Homo sapiens GN=GSN PE=1 SV=1;>tr|B7Z992|B7Z992_HUMAN cDNA FLJ53698, highly similar to Gelsolin OS=Homo sapiens PE=2 SV=1;>tr|A0A0A0MS51|A0A0A0MS51_HUMAN Gelsolin OS=Homo sapiens GN=GSN PE=4 SV=1;>tr|B7Z9A0|B7Z9A0_HUMAN cD	Gelsolin	GSN	√	√	√	√	√	√	√
29	>tr|A0A087X1J7|A0A087X1J7_HUMAN Glutathione peroxidase OS=Homo sapiens GN=GPX3 PE=3 SV=1;>sp|P22352|GPX3_HUMAN Glutathione peroxidase 3 OS=Homo sapiens GN=GPX3 PE=1 SV=2;>tr|H0YBE4|H0YBE4_HUMAN Glutathione peroxidase 3 (Fragment) OS=Homo sapiens GN=GPX3 PE	Glutathione peroxidase 3	GPX3	√	√	√	√	√	√	√
30	>tr|D1MGQ2|D1MGQ2_HUMAN Alpha-2 globin chain OS=Homo sapiens GN=HBA2 PE=3 SV=1;>sp|P69905|HBA_HUMAN Hemoglobin subunit alpha OS=Homo sapiens GN=HBA1 PE=1 SV=2;>tr|I1VZV6|I1VZV6_HUMAN Hemoglobin alpha 1 OS=Homo sapiens GN=HBA1 PE=3 SV=1;>tr|U6A216|U6A216_HU	Hemoglobin subunit alpha	HBA2;HBA1	√	√	√	√	√	√	√
31	>tr|D9YZU5|D9YZU5_HUMAN Hemoglobin, beta OS=Homo sapiens GN=HBB PE=3 SV=1;>sp|P68871|HBB_HUMAN Hemoglobin subunit beta OS=Homo sapiens GN=HBB PE=1 SV=2;>tr|C8C504|C8C504_HUMAN Beta-globin OS=Homo sapiens GN=HBB PE=3 SV=1;>tr|Q14473|Q14473_HUMAN Beta-globin	Hemoglobin subunit beta;LVV-hemorphin-7;Spinorphin	HBB	√	√	√	√	√	√	√
32	>sp|P02790|HEMO_HUMAN Hemopexin OS=Homo sapiens GN=HPX PE=1 SV=2	Hemopexin	HPX	√	√	√	√	√	√	√
33	>tr|B2R8I2|B2R8I2_HUMAN cDNA, FLJ93914, highly similar to Homo sapiens histidine-rich glycoprotein (HRG), mRNA OS=Homo sapiens PE=2 SV=1;>sp|P04196|HRG_HUMAN Histidine-rich glycoprotein OS=Homo sapiens GN=HRG PE=1 SV=1	Histidine-rich glycoprotein	HRG	√	√	√	√	√	√	√
34	>tr|F8VYK9|F8VYK9_HUMAN Insulin-like growth factor-binding protein 6 OS=Homo sapiens GN=IGFBP6 PE=4 SV=1;>sp|P24592|IBP6_HUMAN Insulin-like growth factor-binding protein 6 OS=Homo sapiens GN=IGFBP6 PE=1 SV=1	Insulin-like growth factor-binding protein 6	IGFBP6	√	√	√	√	√	√	√
35	>tr|A0A024RDA6|A0A024RDA6_HUMAN Insulin-like growth factor binding protein 7, isoform CRA_a (Fragment) OS=Homo sapiens GN=IGFBP7 PE=4 SV=1;>sp|Q16270|IBP7_HUMAN Insulin-like growth factor-binding protein 7 OS=Homo sapiens GN=IGFBP7 PE=1 SV=1	Insulin-like growth factor-binding protein 7	IGFBP7	√	√	√	√	√	√	√
36	>tr|B7Z8Q7|B7Z8Q7_HUMAN cDNA FLJ53871, highly similar to Inter-alpha-trypsin inhibitor heavy chain H4 OS=Homo sapiens PE=2 SV=1;>tr|Q68DH2|Q68DH2_HUMAN Putative uncharacterized protein DKFZp686G21125 (Fragment) OS=Homo sapiens GN=DKFZp686G21125 PE=2 SV=1;>	Inter-alpha-trypsin inhibitor heavy chain H4;70 kDa inter-alpha-trypsin inhibitor heavy chain H4;35 kDa inter-alpha-trypsin inhibitor heavy chain H4	DKFZp686G21125;ITIH4	√	√	√	√	√	√	√
37	>sp|P02750|A2GL_HUMAN Leucine-rich alpha-2-glycoprotein OS=Homo sapiens GN=LRG1 PE=1 SV=2;>tr|B4E1I8|B4E1I8_HUMAN cDNA FLJ54228, highly similar to Leucine-rich alpha-2-glycoprotein OS=Homo sapiens PE=2 SV=1;>tr|Q68CK4|Q68CK4_HUMAN Leucine-rich alpha-2-glyc	Leucine-rich alpha-2-glycoprotein	LRG1;HMFT1766	√	√	√	√	√	√	√
38	>tr|A0A024R8D7|A0A024R8D7_HUMAN Lipocalin 1 (Tear prealbumin), isoform CRA_a OS=Homo sapiens GN=LCN1 PE=4 SV=1;>sp|P31025|LCN1_HUMAN Lipocalin-1 OS=Homo sapiens GN=LCN1 PE=1 SV=1	Lipocalin-1	LCN1	√	√	√	√	√	√	√
39	>tr|B2R4C5|B2R4C5_HUMAN C-type lysozyme OS=Homo sapiens GN=LYZ PE=2 SV=1;>sp|P61626|LYSC_HUMAN Lysozyme C OS=Homo sapiens GN=LYZ PE=1 SV=1	Lysozyme C	LYZ	√	√	√	√	√	√	√
40	>sp|Q9UBM4|OPT_HUMAN Opticin OS=Homo sapiens GN=OPTC PE=1 SV=1;>tr|Q66MN3|Q66MN3_HUMAN Opticin (Fragment) OS=Homo sapiens GN=OPTC PE=4 SV=1	Opticin	OPTC	√	√	√	√	√	√	√
41	>tr|B4DF70|B4DF70_HUMAN cDNA FLJ60461, highly similar to Peroxiredoxin-2 (EC 1.11.1.15) OS=Homo sapiens PE=2 SV=1;>tr|V9HW12|V9HW12_HUMAN Epididymis secretory sperm binding protein Li 2a OS=Homo sapiens GN=HEL-S-2a PE=2 SV=1;>sp|P32119|PRDX2_HUMAN Peroxire	Peroxiredoxin-2;Peroxiredoxin-1	HEL-S-2a;PRDX2;PRDX1	√	√	√	√	√	√	√
42	>sp|P36955|PEDF_HUMAN Pigment epithelium-derived factor OS=Homo sapiens GN=SERPINF1 PE=1 SV=4	Pigment epithelium-derived factor	SERPINF1	√	√	√	√	√	√	√
43	>tr|Q5UGI6|Q5UGI6_HUMAN Serine/cysteine proteinase inhibitor clade G member 1 splice variant 2 (Fragment) OS=Homo sapiens GN=SERPING1 PE=2 SV=1;>tr|E9KL26|E9KL26_HUMAN Epididymis tissue protein Li 173 OS=Homo sapiens PE=2 SV=1;>sp|P05155|IC1_HUMAN Plasma p	Plasma protease C1 inhibitor	SERPING1	√	√	√	√	√	√	√
44	>sp|P00747|PLMN_HUMAN Plasminogen OS=Homo sapiens GN=PLG PE=1 SV=2;>tr|B2R7F8|B2R7F8_HUMAN cDNA, FLJ93426, highly similar to Homo sapiens plasminogen (PLG), mRNA OS=Homo sapiens PE=2 SV=1;>tr|B4DPH4|B4DPH4_HUMAN cDNA FLJ58778, highly similar to Plasminogen	Plasminogen;Plasmin heavy chain A;Activation peptide;Angiostatin;Plasmin heavy chain A, short form;Plasmin light chain B	PLG	√	√	√	√	√	√	√
45	>tr|A0A024R8G3|A0A024R8G3_HUMAN Prostaglandin D2 synthase 21kDa (Brain), isoform CRA_a OS=Homo sapiens GN=PTGDS PE=3 SV=1;>sp|P41222|PTGDS_HUMAN Prostaglandin-H2 D-isomerase OS=Homo sapiens GN=PTGDS PE=1 SV=1;>tr|H0Y5A1|H0Y5A1_HUMAN Prostaglandin-H2 D-isom	Prostaglandin-H2 D-isomerase	PTGDS	√	√	√	√	√	√	√
46	>sp|P02760|AMBP_HUMAN Protein AMBP OS=Homo sapiens GN=AMBP PE=1 SV=1;>tr|S4R471|S4R471_HUMAN Protein AMBP (Fragment) OS=Homo sapiens GN=AMBP PE=4 SV=1;>tr|S4R3Y4|S4R3Y4_HUMAN Protein AMBP OS=Homo sapiens GN=AMBP PE=3 SV=1	Protein AMBP;Alpha-1-microglobulin;Inter-alpha-trypsin inhibitor light chain;Trypstatin	AMBP	√	√	√	√	√	√	√
47	>sp|Q92520|FAM3C_HUMAN Protein FAM3C OS=Homo sapiens GN=FAM3C PE=1 SV=1	Protein FAM3C	FAM3C	√	√	√	√	√	√	√
48	>sp|P00734|THRB_HUMAN Prothrombin OS=Homo sapiens GN=F2 PE=1 SV=2;>tr|B4DDT3|B4DDT3_HUMAN cDNA FLJ54622, highly similar to Prothrombin (EC 3.4.21.5) OS=Homo sapiens PE=2 SV=1;>tr|E9PIT3|E9PIT3_HUMAN Thrombin light chain OS=Homo sapiens GN=F2 PE=3 SV=1;>tr|	Prothrombin;Activation peptide fragment 1;Activation peptide fragment 2;Thrombin light chain;Thrombin heavy chain	F2	√	√	√	√	√	√	√
49	>sp|P10745|RET3_HUMAN Retinol-binding protein 3 OS=Homo sapiens GN=RBP3 PE=1 SV=2	Retinol-binding protein 3	RBP3	√	√	√	√	√	√	√
50	>sp|P02787|TRFE_HUMAN Serotransferrin OS=Homo sapiens GN=TF PE=1 SV=3;>tr|Q06AH7|Q06AH7_HUMAN Transferrin OS=Homo sapiens GN=TF PE=2 SV=1	Serotransferrin	TF	√	√	√	√	√	√	√
51	>tr|A0A024R6I7|A0A024R6I7_HUMAN Serpin peptidase inhibitor, clade A (Alpha-1 antiproteinase, antitrypsin), member 1, isoform CRA_a OS=Homo sapiens GN=SERPINA1 PE=3 SV=1;>tr|Q13747|Q13747_HUMAN Alpha-1 antitrypsin (Fragment) OS=Homo sapiens PE=2 SV=1	Serpin peptidase inhibitor, clade A	SERPINA1	√	√	√	√	√	√	√
52	>tr|E9PHK0|E9PHK0_HUMAN Tetranectin OS=Homo sapiens GN=CLEC3B PE=4 SV=1;>tr|B2R582|B2R582_HUMAN cDNA, FLJ92374, highly similar to Homo sapiens C-type lectin domain family 3, member B (CLEC3B), mRNA OS=Homo sapiens PE=2 SV=1;>tr|A0A024R2Q7|A0A024R2Q7_HUMAN	Tetranectin	CLEC3B	√	√	√	√	√	√	√
53	>Q9TT36 SWISS-PROT:Q9TT36 (Bos taurus) Thyroxine-binding globulin precursor;>sp|P05543|THBG_HUMAN Thyroxine-binding globulin OS=Homo sapiens GN=SERPINA7 PE=1 SV=2	Thyroxine-binding globulin	SERPINA7	√	√	√	√	√	√	√
54	>tr|E9KL36|E9KL36_HUMAN Epididymis luminal protein 111 OS=Homo sapiens GN=HEL111 PE=2 SV=1;>tr|A6XGL1|A6XGL1_HUMAN Transthyretin OS=Homo sapiens PE=2 SV=1;>sp|P02766|TTHY_HUMAN Transthyretin OS=Homo sapiens GN=TTR PE=1 SV=1;>tr|A0A087WT59|A0A087WT59_HUMAN	Transthyretin	HEL111;TTR	√	√	√	√	√	√	√
55	>tr|D6RF35|D6RF35_HUMAN Vitamin D-binding protein OS=Homo sapiens GN=GC PE=1 SV=1	Vitamin D-binding protein	GC	√	√	√	√	√	√	√
56	>sp|P25311|ZA2G_HUMAN Zinc-alpha-2-glycoprotein OS=Homo sapiens GN=AZGP1 PE=1 SV=2;>tr|C9JEV0|C9JEV0_HUMAN Zinc-alpha-2-glycoprotein OS=Homo sapiens GN=AZGP1 PE=3 SV=1	Zinc-alpha-2-glycoprotein	AZGP1	√	√	√	√	√	√	√
57	>sp|P00738|HPT_HUMAN Haptoglobin OS=Homo sapiens GN=HP PE=1 SV=1;>tr|J3QR68|J3QR68_HUMAN Haptoglobin (Fragment) OS=Homo sapiens GN=HP PE=1 SV=1;>tr|H0Y300|H0Y300_HUMAN Haptoglobin OS=Homo sapiens GN=HP PE=1 SV=4;>tr|J3QLC9|J3QLC9_HUMAN Haptoglobin (Fragmen	Haptoglobin;Haptoglobin alpha chain;Haptoglobin beta chain;Haptoglobin-related protein	HP;HPR	.	√	√	√	√	√	√
58	>tr|V9HWE3|V9HWE3_HUMAN Carbonic anhydrase I, isoform CRA_a OS=Homo sapiens GN=HEL-S-11 PE=2 SV=1;>sp|P00915|CAH1_HUMAN Carbonic anhydrase 1 OS=Homo sapiens GN=CA1 PE=1 SV=2;>tr|E5RHP7|E5RHP7_HUMAN Carbonic anhydrase 1 (Fragment) OS=Homo sapiens GN=CA1 PE=	Carbonic anhydrase 1	HEL-S-11;CA1	√		√	√	√	√	√
59	>tr|B4E1B0|B4E1B0_HUMAN cDNA FLJ54318, highly similar to Complement C1r subcomponent (EC 3.4.21.41) OS=Homo sapiens PE=2 SV=1;>tr|F5H2D0|F5H2D0_HUMAN Complement C1r subcomponent OS=Homo sapiens GN=C1R PE=4 SV=3;>tr|Q53HU9|Q53HU9_HUMAN Complement component	Complement C1r subcomponent;Complement C1r subcomponent heavy chain;Complement C1r subcomponent light chain	C1R	√		√	√	√	√	√
60	>sp|P0C0L5|CO4B_HUMAN Complement C4-B OS=Homo sapiens GN=C4B PE=1 SV=2;>tr|F5GXS0|F5GXS0_HUMAN Complement C4-B OS=Homo sapiens GN=C4B PE=4 SV=1	Complement C4-B;Complement C4 beta chain;Complement C4-B alpha chain;C4a anaphylatoxin;C4b-B;C4d-B;Complement C4 gamma chain	C4B	√		√	√	√	√	√
61	>tr|C9JEU5|C9JEU5_HUMAN Fibrinogen gamma chain OS=Homo sapiens GN=FGG PE=1 SV=1;>tr|C9JC84|C9JC84_HUMAN Fibrinogen gamma chain OS=Homo sapiens GN=FGG PE=1 SV=1;>sp|P02679|FIBG_HUMAN Fibrinogen gamma chain OS=Homo sapiens GN=FGG PE=1 SV=3;>tr|C9JPQ9|C9JPQ9_	Fibrinogen gamma chain	FGG;DKFZp779N0926	√		√	√	√	√	√
62	>P02768-1 SWISS-PROT:P02768-1 Tax_Id=9606 Gene_Symbol=ALB Isoform 1 of Serum albumin precursor;>sp|P02768|ALBU_HUMAN Serum albumin OS=Homo sapiens GN=ALB PE=1 SV=2;>tr|F6KPG5|F6KPG5_HUMAN Albumin (Fragment) OS=Homo sapiens PE=2 SV=1;>tr|A8K9P0|A8K9P0_HUMAN	Serum albumin	ALB	√		√	√	√	√	√
63	>tr|B2KX86|B2KX86_HUMAN HMGA2ex3/WIF1ex3 fusion protein (Fragment) OS=Homo sapiens GN=HMGA2/WIF1 fusion PE=2 SV=1;>tr|B4DX53|B4DX53_HUMAN cDNA FLJ54458, highly similar to Wnt inhibitory factor 1 OS=Homo sapiens PE=2 SV=1;>sp|Q9Y5W5|WIF1_HUMAN Wnt inhibitor	Wnt inhibitory factor 1	HMGA2/WIF1 fusion;WIF1	√		√	√	√	√	√
64	>tr|B4DEN5|B4DEN5_HUMAN cDNA FLJ54344, highly similar to N-acetyllactosaminidebeta-1,3-N-acetylglucosaminyltransferase (EC 2.4.1.149) OS=Homo sapiens PE=2 SV=1;>tr|B3KQQ7|B3KQQ7_HUMAN cDNA PSEC0037 fis, clone NT2RP1000800, highly similar to N-acetyllactosa	N-acetyllactosaminide beta-1,3-N-acetylglucosaminyltransferase	B3GNT6;B3GNT1	.		√	√	√	√	√
65	>sp|P43652|AFAM_HUMAN Afamin OS=Homo sapiens GN=AFM PE=1 SV=1	Afamin	AFM	√	√	√	√	√	√	√
66	>sp|P19652|A1AG2_HUMAN Alpha-1-acid glycoprotein 2 OS=Homo sapiens GN=ORM2 PE=1 SV=2	Alpha-1-acid glycoprotein 2	ORM2	√	√	√	√	√	√	√
67	>tr|V9HWF6|V9HWF6_HUMAN Alpha-1-acid glycoprotein OS=Homo sapiens GN=HEL-S-153w PE=2 SV=1;>sp|P02763|A1AG1_HUMAN Alpha-1-acid glycoprotein 1 OS=Homo sapiens GN=ORM1 PE=1 SV=1	Alpha-1-acid glycoprotein;Alpha-1-acid glycoprotein 1	HEL-S-153w;ORM1	√	√	√	√	√	√	√
68	>tr|A0A024R6P0|A0A024R6P0_HUMAN Serpin peptidase inhibitor, clade A (Alpha-1 antiproteinase, antitrypsin), member 3, isoform CRA_c OS=Homo sapiens GN=SERPINA3 PE=3 SV=1;>tr|B3KS79|B3KS79_HUMAN cDNA FLJ35730 fis, clone TESTI2003131, highly similar to ALPHA-	Alpha-1-antichymotrypsin;Alpha-1-antichymotrypsin His-Pro-less	SERPINA3	√	√	√	√	√	√	√
69	>tr|E9KL23|E9KL23_HUMAN Epididymis secretory sperm binding protein Li 44a OS=Homo sapiens PE=2 SV=1;>sp|P01009|A1AT_HUMAN Alpha-1-antitrypsin OS=Homo sapiens GN=SERPINA1 PE=1 SV=3	Alpha-1-antitrypsin;Short peptide from AAT	SERPINA1	√	√	√	√	√	√	√
70	>tr|C9JF17|C9JF17_HUMAN Apolipoprotein D (Fragment) OS=Homo sapiens GN=APOD PE=4 SV=1;>sp|P05090|APOD_HUMAN Apolipoprotein D OS=Homo sapiens GN=APOD PE=1 SV=1	Apolipoprotein D	APOD	√	√		√	√	√	√
71	>tr|H0YLF3|H0YLF3_HUMAN Beta-2-microglobulin form pI 5.3 (Fragment) OS=Homo sapiens GN=B2M PE=1 SV=1;>tr|F5H6I0|F5H6I0_HUMAN Beta-2-microglobulin OS=Homo sapiens GN=B2M PE=1 SV=2;>tr|A6XND9|A6XND9_HUMAN Beta-2-microglobulin OS=Homo sapiens PE=2 SV=1;>tr|H0	Beta-2-microglobulin;Beta-2-microglobulin form pI 5.3	B2M	√	√		√	√	√	√
72	>tr|G3XAM2|G3XAM2_HUMAN Complement factor I light chain OS=Homo sapiens GN=CFI PE=3 SV=1;>tr|E7ETH0|E7ETH0_HUMAN Complement factor I light chain OS=Homo sapiens GN=CFI PE=3 SV=1;>sp|P05156|CFAI_HUMAN Complement factor I OS=Homo sapiens GN=CFI PE=1 SV=2;>tr	Complement factor I;Complement factor I heavy chain;Complement factor I light chain	CFI	√	√		√	√	√	√
73	>tr|G3V2V8|G3V2V8_HUMAN Epididymal secretory protein E1 (Fragment) OS=Homo sapiens GN=NPC2 PE=1 SV=1;>tr|J3KMY5|J3KMY5_HUMAN Epididymal secretory protein E1 OS=Homo sapiens GN=NPC2 PE=1 SV=1;>tr|Q53HV6|Q53HV6_HUMAN Niemann-Pick disease, type C2 variant (Fr	Epididymal secretory protein E1	NPC2	√	√		√	√	√	√
74	>tr|Q5VY30|Q5VY30_HUMAN Retinol binding protein 4, plasma, isoform CRA_b OS=Homo sapiens GN=RBP4 PE=1 SV=2;>sp|P02753|RET4_HUMAN Retinol-binding protein 4 OS=Homo sapiens GN=RBP4 PE=1 SV=3	Retinol-binding protein 4;Plasma retinol-binding protein(1-182);Plasma retinol-binding protein(1-181);Plasma retinol-binding protein(1-179);Plasma retinol-binding protein(1-176)	RBP4	√	√		√	√	√	√
75	>tr|B4DWK8|B4DWK8_HUMAN Catalase OS=Homo sapiens PE=2 SV=1;>sp|P04040|CATA_HUMAN Catalase OS=Homo sapiens GN=CAT PE=1 SV=3;>tr|Q8TAK2|Q8TAK2_HUMAN Similar to catalase (Fragment) OS=Homo sapiens PE=2 SV=1	Catalase	CAT	√			√	√	√	√
76	>tr|S6BGD6|S6BGD6_HUMAN IgG L chain OS=Homo sapiens PE=1 SV=1;>tr|Q8NEJ1|Q8NEJ1_HUMAN Uncharacterized protein OS=Homo sapiens PE=2 SV=1;>tr|Q6IN99|Q6IN99_HUMAN IGL@ protein OS=Homo sapiens GN=IGL@ PE=2 SV=1;>tr|Q567P1|Q567P1_HUMAN IGL@ protein OS=Homo sapi	Ig lambda-3 chain C regions;Ig lambda-2 chain C regions	IGL@;DKFZp667J0810;IGLC3;IGLC2	.			√	√	√	√
77	>tr|Q0KKI6|Q0KKI6_HUMAN Immunoblobulin light chain (Fragment) OS=Homo sapiens PE=1 SV=1;>tr|Q8TCD0|Q8TCD0_HUMAN Uncharacterized protein OS=Homo sapiens PE=1 SV=1	Immunoblobulin light chain (Fragment)	.	.			√	√	√	√
78	>tr|Q9NPP6|Q9NPP6_HUMAN Immunoglobulin heavy chain variant (Fragment) OS=Homo sapiens PE=2 SV=1	Immunoglobulin heavy chain variant (Fragment)	.	.			√	√	√	√
79	>tr|A0N071|A0N071_HUMAN Delta globin OS=Homo sapiens GN=HBD PE=3 SV=1;>sp|P02042|HBD_HUMAN Hemoglobin subunit delta OS=Homo sapiens GN=HBD PE=1 SV=2;>tr|D1MGQ0|D1MGQ0_HUMAN Delta globin (Fragment) OS=Homo sapiens GN=HBD PE=3 SV=1;>tr|E9PFT6|E9PFT6_HUMAN He	Hemoglobin subunit delta	HBD	√		√		√	√	√
80	>tr|A0A087WYE1|A0A087WYE1_HUMAN Ig gamma-1 chain C region OS=Homo sapiens GN=IGHG1 PE=1 SV=1	Ig gamma-1 chain C	IGHG1	√		√		√	√	√
81	>tr|A0A087X079|A0A087X079_HUMAN Ig gamma-1 chain C region OS=Homo sapiens GN=IGHG1 PE=1 SV=1;>tr|Q6N089|Q6N089_HUMAN Putative uncharacterized protein DKFZp686P15220 OS=Homo sapiens GN=DKFZp686P15220 PE=1 SV=1;>tr|Q6N096|Q6N096_HUMAN Putative uncharacterize	Ig gamma-1 chain C region	DKFZp686P15220	√		√		√	√	√
82	>tr|A0A087WV47|A0A087WV47_HUMAN Ig gamma-1 chain C region OS=Homo sapiens GN=IGHG1 PE=1 SV=1;>tr|V9HW68|V9HW68_HUMAN Epididymis luminal protein 214 OS=Homo sapiens GN=HEL-214 PE=2 SV=1	Ig gamma-1 chain C region	HEL-214	√		√		√	√	√
83	>tr|A0A087WYC5|A0A087WYC5_HUMAN Ig gamma-1 chain C region OS=Homo sapiens GN=IGHG1 PE=1 SV=1;>tr|A0A0A0MS08|A0A0A0MS08_HUMAN Ig gamma-1 chain C region (Fragment) OS=Homo sapiens GN=IGHG1 PE=4 SV=1;>tr|A0A087X010|A0A087X010_HUMAN Ig gamma-1 chain C region O	Ig gamma-1 chain C region	IGHG1;DKFZp686H20196;DKFZp686K03196	√		√		√	√	√
84	>tr|Q6N093|Q6N093_HUMAN Putative uncharacterized protein DKFZp686I04196 (Fragment) OS=Homo sapiens GN=DKFZp686I04196 PE=1 SV=1;>sp|P01859|IGHG2_HUMAN Ig gamma-2 chain C region OS=Homo sapiens GN=IGHG2 PE=1 SV=2;>tr|Q68CN4|Q68CN4_HUMAN Putative uncharacteri	Ig gamma-2 chain C region	DKFZp686I04196;IGHG2;DKFZp686E23209	√		√		√	√	√
85	>sp|P01861|IGHG4_HUMAN Ig gamma-4 chain C region OS=Homo sapiens GN=IGHG4 PE=1 SV=1	Ig gamma-4 chain C region	IGHG4	√		√		√	√	√
86	>tr|S6BGE0|S6BGE0_HUMAN IgG H chain OS=Homo sapiens PE=2 SV=1	IgG H chain	.	√		√		√	√	√
87	>tr|S6B291|S6B291_HUMAN IgG H chain OS=Homo sapiens PE=1 SV=1	IgG H chain	.	√		√		√	√	√
88	>tr|S6C4R6|S6C4R6_HUMAN IgG L chain OS=Homo sapiens PE=2 SV=1;>tr|S6B2A1|S6B2A1_HUMAN IgG L chain OS=Homo sapiens PE=2 SV=1	IgG L chain	.	√		√		√	√	√
89	>tr|Q96K68|Q96K68_HUMAN cDNA FLJ14473 fis, clone MAMMA1001080, highly similar to Homo sapiens SNC73 protein (SNC73) mRNA OS=Homo sapiens PE=2 SV=1;>tr|Q9UP60|Q9UP60_HUMAN SNC73 protein OS=Homo sapiens GN=SNC73 PE=2 SV=1;>tr|Q8NCL6|Q8NCL6_HUMAN cDNA FLJ9017	Ig alpha-1 chain C region;Ig alpha-2 chain C region	SNC73;DKFZp686G21220;DKFZp686J11235;IGHA1;DKFZp686C02218;IGHA2	.		√		√	√	√
90	>tr|Q6GMX6|Q6GMX6_HUMAN IGH@ protein OS=Homo sapiens GN=IGH@ PE=1 SV=1;>tr|A0A087X1C7|A0A087X1C7_HUMAN Ig gamma-1 chain C region OS=Homo sapiens GN=IGHG1 PE=1 SV=1	IGH@ protein	IGH@	.		√		√	√	√
91	>tr|V9HW34|V9HW34_HUMAN Epididymis luminal protein 213 OS=Homo sapiens GN=HEL-213 PE=2 SV=1;>tr|Q6PJF2|Q6PJF2_HUMAN IGK@ protein OS=Homo sapiens GN=IGK@ PE=1 SV=1;>tr|Q6PIL8|Q6PIL8_HUMAN IGK@ protein OS=Homo sapiens GN=IGK@ PE=1 SV=1;>tr|A0A087WYL9|A0A087W	Ig kappa chain C region	HEL-213;IGK@;IGKC	√				√	√	√
92	>tr|A0N5G1|A0N5G1_HUMAN Rheumatoid factor C6 light chain (Fragment) OS=Homo sapiens GN=V<kappa>1 PE=2 SV=1;>sp|P01598|KV106_HUMAN Ig kappa chain V-I region EU OS=Homo sapiens PE=1 SV=1;>tr|A0A075B6S8|A0A075B6S8_HUMAN Ig kappa chain V-I region HK102 (Fragme	Ig kappa chain V-I region EU;Ig kappa chain V-I region CAR	V<kappa>1;IGKV1-5	√				√	√	√
93	>sp|P01609|KV117_HUMAN Ig kappa chain V-I region Scw OS=Homo sapiens PE=1 SV=1;>tr|A2MYE2|A2MYE2_HUMAN A30 protein (Fragment) OS=Homo sapiens GN=A30 PE=4 SV=1;>tr|A2MYE1|A2MYE1_HUMAN A30 (Fragment) OS=Homo sapiens PE=4 SV=1;>tr|A0A087X0N5|A0A087X0N5_HUMAN	Ig kappa chain V-I region Scw;Ig kappa chain V-I region WAT;Ig kappa chain V-I region WEA;Ig kappa chain V-I region Roy;Ig kappa chain V-I region Rei;Ig kappa chain V-I region Hau;Ig kappa chain V-I region Gal;Ig kappa chain V-I region AU;Ig kappa chain V-I region AG	A30;SDNK1	√				√	√	√
94	>sp|P01611|KV119_HUMAN Ig kappa chain V-I region Wes OS=Homo sapiens PE=1 SV=1	Ig kappa chain V-I region Wes	.	√				√	√	√
95	>tr|A2KBC8|A2KBC8_HUMAN Anti-TeTox scFv (Fragment) OS=Homo sapiens PE=2 SV=1;>tr|A2KBC7|A2KBC7_HUMAN Anti-IFN-G scFv (Fragment) OS=Homo sapiens PE=2 SV=1;>tr|A2KBC6|A2KBC6_HUMAN Anti-FactorVIII scFv (Fragment) OS=Homo sapiens PE=2 SV=1;>tr|A2KBC5|A2KBC5_HU	Ig kappa chain V-III region HIC;Ig kappa chain V-III region HAH	IGHV	√				√	√	√
96	>tr|Q9UL78|Q9UL78_HUMAN Myosin-reactive immunoglobulin light chain variable region (Fragment) OS=Homo sapiens PE=2 SV=1;>sp|P01623|KV305_HUMAN Ig kappa chain V-III region WOL OS=Homo sapiens PE=1 SV=1;>sp|P01620|KV302_HUMAN Ig kappa chain V-III region SIE	Ig kappa chain V-III region WOL;Ig kappa chain V-III region SIE;Ig kappa chain V-III region GOL	.	√				√	√	√
97	>sp|P01625|KV402_HUMAN Ig kappa chain V-IV region Len OS=Homo sapiens PE=1 SV=2	Ig kappa chain V-IV region Len	.	√				√	√	√
98	>tr|A0A087WXL8|A0A087WXL8_HUMAN Ig gamma-3 chain C region OS=Homo sapiens GN=IGHG3 PE=4 SV=1;>tr|A0A075B6N8|A0A075B6N8_HUMAN Ig gamma-3 chain C region (Fragment) OS=Homo sapiens GN=IGHG3 PE=4 SV=1;>tr|Q8NF17|Q8NF17_HUMAN FLJ00385 protein (Fragment) OS=Homo	Ig gamma-3 chain C region	IGHG3;FLJ00385;DKFZp686I15212	.				√	√	√
99	>tr|A0A087X2C0|A0A087X2C0_HUMAN Ig mu chain C region OS=Homo sapiens GN=IGHM PE=1 SV=1;>tr|A0A075B6N9|A0A075B6N9_HUMAN Ig mu chain C region (Fragment) OS=Homo sapiens GN=IGHM PE=1 SV=2;>sp|P01871|IGHM_HUMAN Ig mu chain C region OS=Homo sapiens GN=IGHM PE=1	Ig mu chain C region	IGHM	.				√	√	√
100	>tr|H6VRG2|H6VRG2_HUMAN Keratin 1 OS=Homo sapiens GN=KRT1 PE=3 SV=1	Keratin 1	KRT1	.		√	√		√	√
101	>P13645 SWISS-PROT:P13645 Tax_Id=9606 Gene_Symbol=KRT10 Keratin, type I cytoskeletal 10;>sp|P13645|K1C10_HUMAN Keratin, type I cytoskeletal 10 OS=Homo sapiens GN=KRT10 PE=1 SV=6	Keratin, type I cytoskeletal 10	KRT10	.		√	√		√	√
102	>P35527 SWISS-PROT:P35527 Tax_Id=9606 Gene_Symbol=KRT9 Keratin, type I cytoskeletal 9;>sp|P35527|K1C9_HUMAN Keratin, type I cytoskeletal 9 OS=Homo sapiens GN=KRT9 PE=1 SV=3;>tr|K7EQQ3|K7EQQ3_HUMAN Keratin, type I cytoskeletal 9 OS=Homo sapiens GN=KRT9 PE=1	Keratin, type I cytoskeletal 9	KRT9	.		√	√		√	√
103	>tr|H6VRG0|H6VRG0_HUMAN Keratin 1 OS=Homo sapiens GN=KRT1 PE=3 SV=1;>tr|H6VRF8|H6VRF8_HUMAN Keratin 1 OS=Homo sapiens GN=KRT1 PE=3 SV=1;>tr|H6VRG1|H6VRG1_HUMAN Keratin 1 OS=Homo sapiens GN=KRT1 PE=3 SV=1;>sp|P04264|K2C1_HUMAN Keratin, type II cytoskeletal	Keratin, type II cytoskeletal 1	KRT1	.		√	√		√	√
104	>tr|D3DPF9|D3DPF9_HUMAN Titin, isoform CRA_b OS=Homo sapiens GN=TTN PE=4 SV=1;>tr|A0A0A0MRA3|A0A0A0MRA3_HUMAN Titin OS=Homo sapiens GN=TTN PE=4 SV=1;>tr|C0JYZ2|C0JYZ2_HUMAN Titin OS=Homo sapiens GN=TTN PE=4 SV=1;>tr|D3DPG0|D3DPG0_HUMAN Titin, isoform CRA_a	Titin	TTN	.	√		√		√	√
105	>tr|A2MYD4|A2MYD4_HUMAN V2-7 protein (Fragment) OS=Homo sapiens GN=V2-7 PE=4 SV=1;>tr|Q5NV90|Q5NV90_HUMAN V2-17 protein (Fragment) OS=Homo sapiens GN=V2-17 PE=1 SV=1;>sp|P01717|LV403_HUMAN Ig lambda chain V-IV region Hil OS=Homo sapiens PE=1 SV=1	Ig lambda chain V-IV region Hil	V2-7;V2-17	.			√		√	√
106	>A2A5Y0 TREMBL:A2A5Y0 Tax_Id=10090 Gene_Symbol=Krt31 keratin complex 1, acidic, gene 1;>REFSEQ:XP_986630 Tax_Id=10090 Gene_Symbol=Krt33b keratin complex 1, acidic, gene 3;>Q9D646 TREMBL:Q9D646 Tax_Id=10090 Gene_Symbol=Krt34 10 days neonate skin cDNA, RIKEN	Keratin, type I cuticular Ha1;Keratin, type I cuticular Ha7;Keratin, type I cuticular Ha8;Keratin, type I cuticular Ha6	KRTHA7;KRT31;KRT37;KRT38;KRT36	.			√		√	√
107	>P08779 SWISS-PROT:P08779 Tax_Id=9606 Gene_Symbol=KRT16 Keratin, type I cytoskeletal 16;>sp|P08779|K1C16_HUMAN Keratin, type I cytoskeletal 16 OS=Homo sapiens GN=KRT16 PE=1 SV=4;>tr|B4DWU0|B4DWU0_HUMAN cDNA FLJ56791, highly similar to Keratin, type I cytos	Keratin, type I cytoskeletal 16	KRT16	.			√		√	√
108	>sp|P35908|K22E_HUMAN Keratin, type II cytoskeletal 2 epidermal OS=Homo sapiens GN=KRT2 PE=1 SV=2	Keratin, type II cytoskeletal 2 epidermal	KRT2	.			√		√	√
109	>tr|B4DRW6|B4DRW6_HUMAN Alpha-1,4 glucan phosphorylase OS=Homo sapiens PE=2 SV=1;>tr|B2RB32|B2RB32_HUMAN Alpha-1,4 glucan phosphorylase OS=Homo sapiens PE=2 SV=1;>sp|P11217|PYGM_HUMAN Glycogen phosphorylase, muscle form OS=Homo sapiens GN=PYGM PE=1 SV=6;>t	Phosphorylase;Glycogen phosphorylase, muscle form;Glycogen phosphorylase, brain form;Glycogen phosphorylase, liver form	PYGM;PYGL;PYGB	.			√		√	√
110	>P01966 SWISS-PROT:P01966 (Bos taurus) Hemoglobin subunit alpha	Hemoglobin subunit alpha	.	.					√	√
111	>tr|A0A068LKQ2|A0A068LKQ2_HUMAN Ig heavy chain variable region (Fragment) OS=Homo sapiens PE=2 SV=1	Ig heavy chain variable region	.	.					√	√
112	>tr|A0A068LKQ0|A0A068LKQ0_HUMAN Ig heavy chain variable region (Fragment) OS=Homo sapiens PE=4 SV=1	Ig heavy chain variable region (Fragment)	.	.					√	√
113	>tr|Q0ZCH9|Q0ZCH9_HUMAN Immunglobulin heavy chain variable region (Fragment) OS=Homo sapiens PE=4 SV=1;>tr|Q9UL91|Q9UL91_HUMAN Myosin-reactive immunoglobulin heavy chain variable region (Fragment) OS=Homo sapiens PE=2 SV=1;>tr|S4R460|S4R460_HUMAN Protein I	Ig heavy chain V-III region BRO	IGHV3OR16-9	.					√	√
114	>P08730-1 SWISS-PROT:P08730-1 Tax_Id=10090 Gene_Symbol=Krt13 Isoform 1 of Keratin, type I cytoskeletal 13	Isoform 1 of Keratin, type I cytoskeletal 13	.	.					√	√
115	>tr|Q9UL88|Q9UL88_HUMAN Myosin-reactive immunoglobulin heavy chain variable region (Fragment) OS=Homo sapiens PE=2 SV=1	Myosin-reactive immunoglobulin heavy chain variable region (Fragment)	.	.					√	√
116	>sp|P10909|CLUS_HUMAN Clusterin OS=Homo sapiens GN=CLU PE=1 SV=1;>tr|E7ERK6|E7ERK6_HUMAN Clusterin beta chain (Fragment) OS=Homo sapiens GN=CLU PE=4 SV=1;>tr|H0YC35|H0YC35_HUMAN Clusterin (Fragment) OS=Homo sapiens GN=CLU PE=3 SV=1;>tr|H0YLK8|H0YLK8_HUMAN	Clusterin;Clusterin beta chain;Clusterin alpha chain;Clusterin	CLU	√	√	√	√	√		√
117	>sp|Q99574|NEUS_HUMAN Neuroserpin OS=Homo sapiens GN=SERPINI1 PE=1 SV=1;>tr|H7C5T9|H7C5T9_HUMAN Neuroserpin (Fragment) OS=Homo sapiens GN=SERPINI1 PE=3 SV=1	Neuroserpin	SERPINI1	√	√	√	√	√		√
118	>tr|V9HWI6|V9HWI6_HUMAN Epididymis secretory protein Li 51 OS=Homo sapiens GN=HEL-S-51 PE=2 SV=1;>sp|P02774|VTDB_HUMAN Vitamin D-binding protein OS=Homo sapiens GN=GC PE=1 SV=1;>tr|D6RBJ7|D6RBJ7_HUMAN Vitamin D-binding protein OS=Homo sapiens GN=GC PE=1 SV	Vitamin D-binding protein	HEL-S-51;GC	√	√	√	√	√		√
119	>tr|B4DPP8|B4DPP8_HUMAN cDNA FLJ53075, highly similar to Kininogen-1 OS=Homo sapiens PE=2 SV=1;>tr|D3DNU8|D3DNU8_HUMAN Kininogen 1, isoform CRA_a OS=Homo sapiens GN=KNG1 PE=4 SV=1;>tr|B4E1C2|B4E1C2_HUMAN Kininogen 1, isoform CRA_b OS=Homo sapiens GN=KNG1 P	Kininogen-1;Kininogen-1 heavy chain;T-kinin;Bradykinin;Lysyl-bradykinin;Kininogen-1 light chain;Low molecular weight growth-promoting factor	KNG1	√	√		√	√		√
120	>tr|A0JNT2|A0JNT2_HUMAN KRT83 protein OS=Homo sapiens GN=KRT83 PE=2 SV=1;>Q6NT21 TREMBL:Q6NT21 Keratin, hair, basic, 3 - Homo sapiens (Human).;>P78385 SWISS-PROT:P78385 Keratin, type II cuticular Hb3 (Hair keratin, type II Hb3) - Homo sapiens (Human).;>sp|	Keratin, type II cuticular Hb3;Keratin, type II cuticular Hb6;Keratin, type II cuticular Hb1;Putative keratin-87 protein;Keratin, type II cuticular Hb5	KRT83;KRT86;KRT81;KRT87P;KRT85	.			√	√		√
121	>sp|P12273|PIP_HUMAN Prolactin-inducible protein OS=Homo sapiens GN=PIP PE=1 SV=1	Prolactin-inducible protein	PIP	√	√	√		√		√
122	>tr|Q19KS2|Q19KS2_HUMAN Lactoferrin (Fragment) OS=Homo sapiens PE=2 SV=1;>tr|B2MV14|B2MV14_HUMAN Truncated lactoferrin OS=Homo sapiens GN=LTF PE=3 SV=1;>tr|E7EQB2|E7EQB2_HUMAN Lactotransferrin (Fragment) OS=Homo sapiens GN=LTF PE=1 SV=1;>tr|B3KSL2|B3KSL2_H	Lactotransferrin;Lactoferricin-H;Kaliocin-1;Lactoferroxin-A;Lactoferroxin-B;Lactoferroxin-C	LTF;HEL110	√				√		√
123	>tr|M0QZL1|M0QZL1_HUMAN Flavin reductase (NADPH) OS=Homo sapiens GN=BLVRB PE=1 SV=1;>tr|M0R192|M0R192_HUMAN Flavin reductase (NADPH) OS=Homo sapiens GN=BLVRB PE=1 SV=1;>tr|V9HWI1|V9HWI1_HUMAN Epididymis secretory protein Li 10 OS=Homo sapiens GN=HEL-S-10 P	Flavin reductase (NADPH)	BLVRB;HEL-S-10	.				√		√
124	>P02533 SWISS-PROT:P02533 Tax_Id=9606 Gene_Symbol=KRT14 Keratin, type I cytoskeletal 14;>sp|P02533|K1C14_HUMAN Keratin, type I cytoskeletal 14 OS=Homo sapiens GN=KRT14 PE=1 SV=4;>Q04695 SWISS-PROT:Q04695 Tax_Id=9606 Gene_Symbol=KRT17 Keratin, type I cytosk	Keratin, type I cytoskeletal 14;Keratin, type I cytoskeletal 17	KRT14;KRT17	.			√			√
125	>P13647 SWISS-PROT:P13647 Tax_Id=9606 Gene_Symbol=KRT5 Keratin, type II cytoskeletal 5;>sp|P13647|K2C5_HUMAN Keratin, type II cytoskeletal 5 OS=Homo sapiens GN=KRT5 PE=1 SV=3;>tr|B4E1T1|B4E1T1_HUMAN cDNA FLJ54081, highly similar to Keratin, type II cytoske	Keratin, type II cytoskeletal 5	KRT5	.			√			√
126	>sp|P04259|K2C6B_HUMAN Keratin, type II cytoskeletal 6B OS=Homo sapiens GN=KRT6B PE=1 SV=5;>tr|B4DWU6|B4DWU6_HUMAN cDNA FLJ51361, highly similar to Keratin, type II cytoskeletal 6A OS=Homo sapiens PE=2 SV=1;>tr|B4DRR0|B4DRR0_HUMAN cDNA FLJ53910, highly sim	Keratin, type II cytoskeletal 6B;Keratin, type II cytoskeletal 6C;Keratin, type II cytoskeletal 6A	KRT6B;KRT6C;KRT6A	.			√			√
127	>Q14CN4-1 SWISS-PROT:Q14CN4-1 Tax_Id=9606 Gene_Symbol=KRT72 Isoform 1 of Keratin, type II cytoskeletal 72;>Q6IME9 TREMBL:Q6IME9 Tax_Id=10090 Gene_Symbol=Krt72 Type-II keratin Kb35;>Q3SY84 SWISS-PROT:Q3SY84 Tax_Id=9606 Gene_Symbol=KRT71 Keratin, type II cyt	Keratin, type II cytoskeletal 72;Keratin, type II cytoskeletal 71;Keratin, type II cytoskeletal 74;Keratin, type II cytoskeletal 73	KRT74;KRT72;KRT71;KRT73	.			√			√
128	>tr|B4E1B2|B4E1B2_HUMAN cDNA FLJ53691, highly similar to Serotransferrin OS=Homo sapiens PE=2 SV=1	cDNA FLJ53691, highly similar to Serotransferrin	.	.
129	>tr|H0YE34|H0YE34_HUMAN Activating molecule in BECN1-regulated autophagy protein 1 (Fragment) OS=Homo sapiens GN=AMBRA1 PE=1 SV=1;>tr|A0A075B6T1|A0A075B6T1_HUMAN Activating molecule in BECN1-regulated autophagy protein 1 OS=Homo sapiens GN=AMBRA1 PE=1 SV=1	Activating molecule in BECN1-regulated autophagy protein 1 (Fragment)	.	.
130	>P02662 SWISS-PROT:P02662 Alpha-S1-casein - Bos taurus (Bovine).	Alpha-S1-casein	.	.
131	>P02769 SWISS-PROT:P02769 (Bos taurus) Bovine serum albumin precursor	Bovine serum albumin precursor	.	.
132	>sp|Q9NP55|BPIA1_HUMAN BPI fold-containing family A member 1 OS=Homo sapiens GN=BPIFA1 PE=1 SV=1	BPI fold-containing family A member 1	BPIFA1	.
133	>tr|A8K008|A8K008_HUMAN cDNA FLJ78387 OS=Homo sapiens PE=1 SV=1	cDNA FLJ78387	.	.
134	>tr|A0A0A0MSU2|A0A0A0MSU2_HUMAN ELM2 and SANT domain-containing protein 1 (Fragment) OS=Homo sapiens GN=ELMSAN1 PE=4 SV=1;>tr|A0PJD3|A0PJD3_HUMAN C14orf43 protein (Fragment) OS=Homo sapiens GN=C14orf43 PE=2 SV=1;>tr|A0A024R689|A0A024R689_HUMAN Chromosome 1	ELM2 and SANT domain-containing protein 1	C14orf43;ELMSAN1	.
135	>tr|A2IPI6|A2IPI6_HUMAN HRV Fab 027-VL (Fragment) OS=Homo sapiens PE=2 SV=1	HRV Fab 027-VL	.	.
136	>O95678 SWISS-PROT:O95678 Tax_Id=9606 Gene_Symbol=KRT75 Keratin, type II cytoskeletal 75;>sp|O95678|K2C75_HUMAN Keratin, type II cytoskeletal 75 OS=Homo sapiens GN=KRT75 PE=1 SV=2	Keratin, type II cytoskeletal 75	KRT75	.
137	>sp|O75556|SG2A1_HUMAN Mammaglobin-B OS=Homo sapiens GN=SCGB2A1 PE=1 SV=1	Mammaglobin-B	SCGB2A1	.
138	>tr|A0A087WZW8|A0A087WZW8_HUMAN Protein IGKV3-11 OS=Homo sapiens GN=IGKV3-11 PE=4 SV=1;>tr|S6AWF4|S6AWF4_HUMAN IgG L chain OS=Homo sapiens PE=2 SV=1	Protein IGKV3-11	.	.
139	>tr|Q6MZV7|Q6MZV7_HUMAN Putative uncharacterized protein DKFZp686C11235 OS=Homo sapiens GN=DKFZp686C11235 PE=1 SV=1;>tr|Q6PYX1|Q6PYX1_HUMAN Hepatitis B virus receptor binding protein (Fragment) OS=Homo sapiens PE=1 SV=1	Putative uncharacterized protein DKFZp686C11235	DKFZp686C11235	.
140	>tr|Q6MZU6|Q6MZU6_HUMAN Putative uncharacterized protein DKFZp686C15213 OS=Homo sapiens GN=DKFZp686C15213 PE=1 SV=1	Putative uncharacterized protein DKFZp686C15213	DKFZp686C15213	.
141	>tr|Q6MZQ6|Q6MZQ6_HUMAN Putative uncharacterized protein DKFZp686G11190 OS=Homo sapiens GN=DKFZp686G11190 PE=1 SV=1;>tr|Q6N094|Q6N094_HUMAN Putative uncharacterized protein DKFZp686O01196 OS=Homo sapiens GN=DKFZp686O01196 PE=1 SV=1	Putative uncharacterized protein DKFZp686G11190	DKFZp686G11190;DKFZp686O01196	.
142	>tr|A0N5G5|A0N5G5_HUMAN Rheumatoid factor D5 light chain (Fragment) OS=Homo sapiens GN=V<kappa>3 PE=2 SV=1;>tr|B1N7B8|B1N7B8_HUMAN Cryocrystalglobulin CC1 kappa light chain variable region (Fragment) OS=Homo sapiens PE=2 SV=1	Rheumatoid factor D5 light chain (Fragment)	V<kappa>3	.
143	>tr|A2J1N0|A2J1N0_HUMAN Rheumatoid factor RF-IP14 (Fragment) OS=Homo sapiens PE=2 SV=1;>tr|A0A075B7E8|A0A075B7E8_HUMAN Protein IGHV3OR16-13 (Fragment) OS=Homo sapiens GN=IGHV3OR16-13 PE=4 SV=1	Rheumatoid factor RF-IP14 (Fragment)	IGHV3OR16-13	.
144	>tr|Q56G89|Q56G89_HUMAN Serum albumin OS=Homo sapiens PE=2 SV=1	Serum albumin	.	.
145	>sp|Q9UMR3|TBX20_HUMAN T-box transcription factor TBX20 OS=Homo sapiens GN=TBX20 PE=1 SV=4	T-box transcription factor TBX20	TBX20	.
146	>tr|Q6GMV8|Q6GMV8_HUMAN Uncharacterized protein OS=Homo sapiens PE=2 SV=1	Uncharacterized protein	.	.
147	>tr|A0A5E4|A0A5E4_HUMAN Uncharacterized protein OS=Homo sapiens PE=2 SV=1;>tr|Q5FWF9|Q5FWF9_HUMAN IGL@ protein OS=Homo sapiens GN=IGL@ PE=1 SV=1;>tr|S6BAP8|S6BAP8_HUMAN IgG L chain OS=Homo sapiens PE=2 SV=1;>tr|S6C4Q9|S6C4Q9_HUMAN IgG L chain OS=Homo sapie	Uncharacterized protein	IGL@	.
			Total proteins similar to other studies	96	73	89	97	107	115	127
			Total percentage proteins similar to other studies	65.3061	49.6599	60.5442	65.9864	72.7891	78.2313	86.3946
